# Supplementary material for: Causal Relationship Between Gut Microbiota, Metabolites, and Sarcopenia: A Mendelian Randomization Study
Source: J Gerontol A Biol Sci Med Sci. 2024 Jul 12;79(9):glae173. doi: 10.1093/gerona/glae173 (PMC11329623; doi:10.1093/gerona/glae173)
Supplement: glae173_suppl_Supplementary_Materials [file glae173_suppl_supplementary_materials.xlsx]

## Sheet: Content
Supplementary Information
Table S1. Genome-wide significant and independent SNPs that were used as instruments for gut microbiota (p < 5×10-6)
Table S2. Genome-wide significant and independent SNPs that were used as instruments for gut microbiota-derived metabolites (p < 5×10-8)
Table S3. Genome-wide significant and independent SNPs that were used as instruments for gut microbiota-derived metabolites (p < 5×10-6)
Table S4. Sensitivity analyses of MR analyses between gut microbiota and sarcopenia
Table S5. Sensitivity analyses of MR analyses between gut microbiota-derived metabolites and sarcopenia
Table S6. Description of single trait LDSC test results of gut microbiota-derived metabolites traits
Table S7. Description of single trait LDSC test results of sarcopenia-related traits

## Sheet: Table S1
Table S1. Genome-wide significant and independent SNPs that were used as instruments for gut microbiota (p < 5×10-6)
Trait	SNP	Effect Allele	Other Allele	Beta	SE	P	F
class.Actinobacteria.id.419	rs1515761	C	T	0.076	0.017	4.96e-06	19.9862
class.Actinobacteria.id.419	rs12899991	T	A	0.072	0.015	4.03e-06	23.04
class.Actinobacteria.id.419	rs10841473	C	G	-0.058	0.012	2.59e-06	23.3611
class.Actinobacteria.id.419	rs72767435	C	T	-0.126	0.027	2.57e-06	21.7778
class.Actinobacteria.id.419	rs11745923	T	G	0.056	0.012	1.58e-06	21.7778
class.Actinobacteria.id.419	rs134366	A	G	0.112	0.024	1.5e-06	21.7778
class.Actinobacteria.id.419	rs8047955	G	A	0.058	0.012	8.34e-07	23.3611
class.Actinobacteria.id.419	rs7322849	C	T	0.094	0.019	6.21e-07	24.4765
class.Actinobacteria.id.419	rs6660520	G	A	0.071	0.013	1.11e-07	29.8284
class.Actinobacteria.id.419	rs182549	T	C	0.111	0.012	3.79e-20	85.5625
class.Alphaproteobacteria.id.2379	rs10803434	T	A	-0.069	0.015	3.55e-06	21.16
class.Alphaproteobacteria.id.2379	rs9813022	G	A	-0.075	0.015	1.05e-06	25
class.Alphaproteobacteria.id.2379	rs140912403	T	C	-0.161	0.032	6.2e-07	25.3135
class.Alphaproteobacteria.id.2379	rs76784716	G	A	0.133	0.027	5.09e-07	24.2647
class.Bacilli.id.1673	rs11110282	G	A	-0.101	0.022	4.85e-06	21.0764
class.Bacilli.id.1673	rs4459992	C	T	0.054	0.012	4.3e-06	20.25
class.Bacilli.id.1673	rs4028634	C	T	0.052	0.011	2.21e-06	22.3471
class.Bacilli.id.1673	rs11730038	A	G	-0.063	0.013	1.96e-06	23.4852
class.Bacilli.id.1673	rs9581006	T	C	0.225	0.047	1.79e-06	22.9176
class.Bacilli.id.1673	rs74352383	A	T	-0.104	0.022	1.53e-06	22.3471
class.Bacilli.id.1673	rs1962325	G	C	0.055	0.011	1.38e-06	25
class.Bacilli.id.1673	rs77558518	G	A	-0.107	0.022	1.34e-06	23.655
class.Bacilli.id.1673	rs2952251	G	A	-0.06	0.012	1.08e-06	25
class.Bacilli.id.1673	rs76717940	A	T	0.156	0.033	1.07e-06	22.3471
class.Bacilli.id.1673	rs78938557	C	T	0.108	0.023	1.07e-06	22.0491
class.Bacilli.id.1673	rs35344081	A	G	0.062	0.013	1.01e-06	22.7456
class.Bacilli.id.1673	rs57872228	T	C	-0.071	0.015	9.22e-07	22.4044
class.Bacteroidia.id.912	rs929878	T	C	-0.055	0.012	4.73e-06	21.0069
class.Bacteroidia.id.912	rs13291169	G	C	0.069	0.015	3.75e-06	21.16
class.Bacteroidia.id.912	rs2032750	C	T	-0.051	0.011	1.92e-06	21.4959
class.Bacteroidia.id.912	rs7546249	A	T	-0.057	0.012	1.55e-06	22.5625
class.Bacteroidia.id.912	rs73975615	A	G	-0.207	0.044	1.22e-06	22.1327
class.Bacteroidia.id.912	rs111845179	C	T	0.103	0.021	9.24e-07	24.0567
class.Bacteroidia.id.912	rs7631304	A	G	-0.065	0.013	8.37e-07	25
class.Bacteroidia.id.912	rs55773148	A	G	-0.122	0.024	3.9e-07	25.8403
class.Betaproteobacteria.id.2867	rs9964679	G	A	0.053	0.011	4.85e-06	23.2149
class.Betaproteobacteria.id.2867	rs1511453	G	A	0.092	0.02	4.76e-06	21.16
class.Betaproteobacteria.id.2867	rs11128180	G	A	0.059	0.013	3.67e-06	20.5976
class.Betaproteobacteria.id.2867	rs62395635	C	T	0.11	0.024	2.94e-06	21.0069
class.Betaproteobacteria.id.2867	rs2613606	T	C	-0.051	0.011	2.2e-06	21.4959
class.Betaproteobacteria.id.2867	rs72747231	G	C	-0.137	0.029	2.06e-06	22.3175
class.Betaproteobacteria.id.2867	rs1928341	G	A	0.053	0.011	2.02e-06	23.2149
class.Betaproteobacteria.id.2867	rs12467854	C	G	0.064	0.013	1.1e-06	24.2367
class.Betaproteobacteria.id.2867	rs2367850	C	G	0.064	0.013	9.12e-07	24.2367
class.Betaproteobacteria.id.2867	rs6087811	G	T	-0.098	0.02	7.44e-07	24.01
class.Betaproteobacteria.id.2867	rs4033856	T	C	0.083	0.017	5.17e-07	23.8374
class.Clostridia.id.1859	rs2273429	G	A	-0.072	0.015	4.52e-06	23.04
class.Clostridia.id.1859	rs13179700	C	T	0.051	0.011	3.37e-06	21.4959
class.Clostridia.id.1859	rs10774377	G	A	0.053	0.011	3.24e-06	23.2149
class.Clostridia.id.1859	rs72915163	C	T	-0.058	0.012	1.34e-06	23.3611
class.Clostridia.id.1859	rs6814436	C	T	0.074	0.015	9.65e-07	24.3378
class.Clostridia.id.1859	rs6815608	C	T	0.104	0.021	4.02e-07	24.5261
class.Clostridia.id.1859	rs112334273	A	G	0.064	0.013	3.81e-07	24.2367
class.Coriobacteriia.id.809	rs1816223	G	A	-0.059	0.013	4.84e-06	20.5976
class.Coriobacteriia.id.809	rs11250875	C	T	0.061	0.013	4.83e-06	22.0178
class.Coriobacteriia.id.809	rs80046645	G	C	0.256	0.056	4.66e-06	20.898
class.Coriobacteriia.id.809	rs34739816	T	G	0.097	0.021	3.88e-06	21.3356
class.Coriobacteriia.id.809	rs240104	C	T	-0.06	0.013	1.52e-06	21.3018
class.Coriobacteriia.id.809	rs719099	G	A	0.078	0.016	5.43e-07	23.7656
class.Deltaproteobacteria.id.3087	rs62020470	G	A	-0.059	0.013	4.85e-06	20.5976
class.Deltaproteobacteria.id.3087	rs112381107	T	C	0.207	0.046	4.63e-06	20.25
class.Deltaproteobacteria.id.3087	rs11599763	C	T	-0.054	0.012	3.94e-06	20.25
class.Deltaproteobacteria.id.3087	rs4506934	T	C	-0.094	0.02	3.59e-06	22.09
class.Deltaproteobacteria.id.3087	rs2692012	G	A	0.11	0.025	3.14e-06	19.36
class.Deltaproteobacteria.id.3087	rs17791387	G	A	-0.074	0.015	1.6e-06	24.3378
class.Deltaproteobacteria.id.3087	rs6058181	T	C	0.083	0.017	3.4e-07	23.8374
class.Erysipelotrichia.id.2147	rs4078432	T	C	-0.061	0.013	4.23e-06	22.0178
class.Erysipelotrichia.id.2147	rs8003149	T	C	0.054	0.012	4.08e-06	20.25
class.Erysipelotrichia.id.2147	rs17530232	G	A	0.103	0.022	2.79e-06	21.9194
class.Erysipelotrichia.id.2147	rs10781552	T	C	-0.055	0.012	2.33e-06	21.0069
class.Erysipelotrichia.id.2147	rs35161940	C	T	-0.081	0.017	1.85e-06	22.7024
class.Erysipelotrichia.id.2147	rs7234058	C	T	-0.095	0.019	9.12e-07	25
class.Erysipelotrichia.id.2147	rs2300774	A	G	0.052	0.011	8.95e-07	22.3471
class.Erysipelotrichia.id.2147	rs62504403	T	C	0.068	0.013	1.12e-07	27.3609
class.Gammaproteobacteria.id.3303	rs9494710	T	C	-0.055	0.012	4.55e-06	21.0069
class.Gammaproteobacteria.id.3303	rs6469506	A	T	0.054	0.012	3.29e-06	20.25
class.Gammaproteobacteria.id.3303	rs11181912	A	G	-0.058	0.012	9.95e-07	23.3611
class.Gammaproteobacteria.id.3303	rs6706173	C	A	0.074	0.015	1.99e-07	24.3378
class.Lentisphaeria.id.2250	rs2031282	G	A	0.122	0.027	4.38e-06	20.417
class.Lentisphaeria.id.2250	rs2731834	G	C	0.109	0.024	4.24e-06	20.6267
class.Lentisphaeria.id.2250	rs17114848	A	G	0.152	0.032	4.06e-06	22.5625
class.Lentisphaeria.id.2250	rs11770843	T	C	0.109	0.023	1.91e-06	22.4594
class.Lentisphaeria.id.2250	rs77599476	G	A	0.23	0.048	1.86e-06	22.9601
class.Lentisphaeria.id.2250	rs2825714	G	A	-0.137	0.029	1.72e-06	22.3175
class.Lentisphaeria.id.2250	rs62570196	T	C	-0.216	0.044	1.08e-06	24.0992
class.Melainabacteria.id.1589	rs79790072	C	T	0.227	0.049	3.29e-06	21.4615
class.Melainabacteria.id.1589	rs73074665	T	A	0.166	0.036	2.87e-06	21.2623
class.Melainabacteria.id.1589	rs4129395	A	G	0.09	0.019	1.48e-06	22.4377
class.Melainabacteria.id.1589	rs16851659	C	G	-0.09	0.019	1.27e-06	22.4377
class.Melainabacteria.id.1589	rs11150282	C	T	0.099	0.02	6.03e-07	24.5025
class.Melainabacteria.id.1589	rs9864379	C	T	-0.16	0.029	5.36e-08	30.44
class.Methanobacteria.id.119	rs894996	A	C	0.217	0.045	1.88e-06	23.2538
class.Methanobacteria.id.119	rs62241835	T	G	-0.203	0.042	1.63e-06	23.3611
class.Methanobacteria.id.119	rs73457410	G	A	0.215	0.044	1.41e-06	23.8765
class.Methanobacteria.id.119	rs10202904	G	T	-0.122	0.024	3.01e-07	25.8403
class.Mollicutes.id.3920	rs6043847	C	T	-0.115	0.025	4.55e-06	21.16
class.Mollicutes.id.3920	rs3768491	G	A	-0.068	0.015	4.23e-06	20.5511
class.Mollicutes.id.3920	rs12566890	G	T	-0.101	0.023	3.65e-06	19.2836
class.Mollicutes.id.3920	rs72901605	C	T	-0.084	0.018	3.26e-06	21.7778
class.Mollicutes.id.3920	rs74603314	C	T	0.222	0.046	1.56e-06	23.2911
class.Mollicutes.id.3920	rs10108398	A	G	0.077	0.015	1.09e-06	26.3511
class.Mollicutes.id.3920	rs11890098	G	A	0.074	0.015	9.57e-07	24.3378
class.Negativicutes.id.2164	rs61249479	C	A	0.078	0.017	2.95e-06	21.0519
class.Negativicutes.id.2164	rs1447205	C	G	-0.05	0.011	2.93e-06	20.6612
class.Negativicutes.id.2164	rs71405394	A	G	-0.114	0.024	2.17e-06	22.5625
class.Negativicutes.id.2164	rs4722181	G	T	0.05	0.011	2e-06	20.6612
class.Negativicutes.id.2164	rs13086907	A	G	0.063	0.013	1.95e-06	23.4852
class.Negativicutes.id.2164	rs73232831	A	G	-0.152	0.031	1.87e-06	24.0416
class.Negativicutes.id.2164	rs60274479	C	T	-0.066	0.013	1.16e-06	25.7751
class.Negativicutes.id.2164	rs1643968	C	T	-0.057	0.011	4.15e-07	26.8512
class.Verrucomicrobiae.id.4029	rs11184341	C	G	0.066	0.014	4.13e-06	22.2245
class.Verrucomicrobiae.id.4029	rs111862613	C	T	0.091	0.02	3.74e-06	20.7025
class.Verrucomicrobiae.id.4029	rs117107102	G	A	0.205	0.043	2.92e-06	22.7285
class.Verrucomicrobiae.id.4029	rs4242783	A	G	0.069	0.015	2.64e-06	21.16
class.Verrucomicrobiae.id.4029	rs2602429	T	C	0.075	0.016	2.58e-06	21.9727
class.Verrucomicrobiae.id.4029	rs9349825	G	A	-0.07	0.015	2.54e-06	21.7778
class.Verrucomicrobiae.id.4029	rs12908520	A	G	0.062	0.013	2.17e-06	22.7456
class.Verrucomicrobiae.id.4029	rs74542928	C	T	0.112	0.024	1.63e-06	21.7778
class.Verrucomicrobiae.id.4029	rs4936098	G	A	0.065	0.014	1.12e-06	21.5561
class.Verrucomicrobiae.id.4029	rs11729256	C	T	0.075	0.015	6.73e-07	25
family.Acidaminococcaceae.id.2166	rs6427992	C	G	-0.06	0.013	4.24e-06	21.3018
family.Acidaminococcaceae.id.2166	rs262812	C	T	-0.066	0.014	3.25e-06	22.2245
family.Acidaminococcaceae.id.2166	rs6589457	G	A	0.166	0.035	2.32e-06	22.4947
family.Acidaminococcaceae.id.2166	rs2933324	G	A	-0.066	0.014	2.24e-06	22.2245
family.Acidaminococcaceae.id.2166	rs6923842	C	T	-0.08	0.017	2.21e-06	22.1453
family.Actinomycetaceae.id.421	rs2889192	T	G	0.089	0.02	3.64e-06	19.8025
family.Actinomycetaceae.id.421	rs35011108	G	A	0.242	0.05	1.83e-06	23.4256
family.Alcaligenaceae.id.2875	rs9964679	G	A	0.054	0.012	4.47e-06	20.25
family.Alcaligenaceae.id.2875	rs6969323	C	A	-0.059	0.013	3.89e-06	20.5976
family.Alcaligenaceae.id.2875	rs112159068	T	A	0.131	0.028	3.56e-06	21.889
family.Alcaligenaceae.id.2875	rs62395635	C	T	0.111	0.024	3.35e-06	21.3906
family.Alcaligenaceae.id.2875	rs7302582	C	G	-0.107	0.023	3.34e-06	21.6427
family.Alcaligenaceae.id.2875	rs7638039	C	T	0.06	0.013	2.7e-06	21.3018
family.Alcaligenaceae.id.2875	rs2367850	C	G	0.063	0.013	1.85e-06	23.4852
family.Alcaligenaceae.id.2875	rs17000015	T	A	-0.061	0.013	1.13e-06	22.0178
family.Alcaligenaceae.id.2875	rs67737557	G	C	0.074	0.015	1.04e-06	24.3378
family.Alcaligenaceae.id.2875	rs4033856	T	C	0.082	0.017	1.03e-06	23.2664
family.Alcaligenaceae.id.2875	rs62191117	G	A	0.068	0.013	2.76e-07	27.3609
family.Alcaligenaceae.id.2875	rs9537886	C	A	-0.057	0.011	2.35e-07	26.8512
family.Bacteroidaceae.id.917	rs495004	G	C	-0.061	0.013	3.42e-06	22.0178
family.Bacteroidaceae.id.917	rs17619981	G	T	0.088	0.019	2.69e-06	21.4515
family.Bacteroidaceae.id.917	rs9507307	T	C	0.06	0.013	2.13e-06	21.3018
family.Bacteroidaceae.id.917	rs11585893	G	A	-0.074	0.015	1.8e-06	24.3378
family.Bacteroidaceae.id.917	rs28757219	A	T	0.082	0.017	1.29e-06	23.2664
family.Bacteroidaceae.id.917	rs66474973	T	G	0.081	0.016	6.81e-07	25.6289
family.Bacteroidaceae.id.917	rs6795673	T	C	0.054	0.011	3.38e-07	24.0992
family.BacteroidalesS24.7group.id.11173	rs12748533	T	G	-0.082	0.017	2.59e-06	23.2664
family.BacteroidalesS24.7group.id.11173	rs689695	A	C	0.081	0.017	1.28e-06	22.7024
family.BacteroidalesS24.7group.id.11173	rs17043785	C	T	-0.176	0.035	5.12e-07	25.2865
family.BacteroidalesS24.7group.id.11173	rs738193	C	T	0.085	0.017	3.82e-07	25
family.BacteroidalesS24.7group.id.11173	rs941000	T	C	0.085	0.016	3.16e-07	28.2227
family.Bifidobacteriaceae.id.433	rs73797465	G	T	-0.094	0.021	4.85e-06	20.0363
family.Bifidobacteriaceae.id.433	rs857444	T	C	0.055	0.012	3.82e-06	21.0069
family.Bifidobacteriaceae.id.433	rs10841473	C	G	-0.061	0.013	2.28e-06	22.0178
family.Bifidobacteriaceae.id.433	rs13020688	A	G	0.058	0.012	1.57e-06	23.3611
family.Bifidobacteriaceae.id.433	rs4957061	C	T	0.057	0.012	1.15e-06	22.5625
family.Bifidobacteriaceae.id.433	rs76671854	G	C	-0.089	0.018	1.04e-06	24.4475
family.Bifidobacteriaceae.id.433	rs4567981	A	T	0.058	0.012	8.88e-07	23.3611
family.Bifidobacteriaceae.id.433	rs7322849	C	T	0.111	0.02	1.74e-08	30.8025
family.Bifidobacteriaceae.id.433	rs182549	T	C	0.117	0.013	5.94e-20	81
family.Christensenellaceae.id.1866	rs892686	G	A	0.051	0.011	4.12e-06	21.4959
family.Christensenellaceae.id.1866	rs9608766	C	T	-0.068	0.015	3.33e-06	20.5511
family.Christensenellaceae.id.1866	rs62573205	A	G	-0.065	0.013	1.49e-06	25
family.Clostridiaceae1.id.1869	rs12341505	A	G	0.081	0.018	4.54e-06	20.25
family.Clostridiaceae1.id.1869	rs2795528	A	G	-0.181	0.039	3.81e-06	21.5391
family.ClostridialesvadinBB60group.id.11286	rs66714985	C	A	0.117	0.025	4.85e-06	21.9024
family.ClostridialesvadinBB60group.id.11286	rs13409132	G	A	-0.165	0.035	4.37e-06	22.2245
family.ClostridialesvadinBB60group.id.11286	rs7725895	G	A	-0.116	0.024	3.94e-06	23.3611
family.ClostridialesvadinBB60group.id.11286	rs7226487	G	A	-0.064	0.014	3.58e-06	20.898
family.ClostridialesvadinBB60group.id.11286	rs118104867	T	C	0.214	0.046	3.44e-06	21.6427
family.ClostridialesvadinBB60group.id.11286	rs2191834	T	G	0.075	0.016	2.5e-06	21.9727
family.ClostridialesvadinBB60group.id.11286	rs7538034	G	T	-0.079	0.017	2.37e-06	21.5952
family.ClostridialesvadinBB60group.id.11286	rs6588624	A	G	-0.066	0.014	1.79e-06	22.2245
family.ClostridialesvadinBB60group.id.11286	rs9979874	C	G	-0.074	0.015	1.05e-06	24.3378
family.ClostridialesvadinBB60group.id.11286	rs28691777	T	C	0.137	0.027	6.96e-07	25.7462
family.ClostridialesvadinBB60group.id.11286	rs55682560	T	C	-0.132	0.026	4.97e-07	25.7751
family.Coriobacteriaceae.id.811	rs1816223	G	A	-0.059	0.013	4.84e-06	20.5976
family.Coriobacteriaceae.id.811	rs11250875	C	T	0.061	0.013	4.83e-06	22.0178
family.Coriobacteriaceae.id.811	rs80046645	G	C	0.256	0.056	4.66e-06	20.898
family.Coriobacteriaceae.id.811	rs34739816	T	G	0.097	0.021	3.88e-06	21.3356
family.Coriobacteriaceae.id.811	rs240104	C	T	-0.06	0.013	1.52e-06	21.3018
family.Coriobacteriaceae.id.811	rs719099	G	A	0.078	0.016	5.43e-07	23.7656
family.Defluviitaleaceae.id.1924	rs9608282	G	T	0.139	0.03	4.61e-06	21.4678
family.Defluviitaleaceae.id.1924	rs17051335	T	C	-0.134	0.029	4.58e-06	21.3508
family.Defluviitaleaceae.id.1924	rs9725395	G	A	-0.138	0.03	3.41e-06	21.16
family.Defluviitaleaceae.id.1924	rs112893842	C	T	0.111	0.023	2.75e-06	23.2911
family.Defluviitaleaceae.id.1924	rs1582238	C	T	0.08	0.017	1.69e-06	22.1453
family.Defluviitaleaceae.id.1924	rs55658617	C	T	0.177	0.036	1.41e-06	24.1736
family.Defluviitaleaceae.id.1924	rs4677103	G	A	0.098	0.02	9.42e-07	24.01
family.Defluviitaleaceae.id.1924	rs72731813	T	C	-0.15	0.029	2.76e-07	26.7539
family.Desulfovibrionaceae.id.3169	rs9928243	A	C	-0.054	0.012	4.48e-06	20.25
family.Desulfovibrionaceae.id.3169	rs2838334	A	G	0.057	0.012	3.82e-06	22.5625
family.Desulfovibrionaceae.id.3169	rs4506934	T	C	-0.094	0.02	3.16e-06	22.09
family.Desulfovibrionaceae.id.3169	rs112381107	T	C	0.211	0.046	2.82e-06	21.0402
family.Desulfovibrionaceae.id.3169	rs11599763	C	T	-0.056	0.012	2.5e-06	21.7778
family.Desulfovibrionaceae.id.3169	rs16851319	C	G	-0.073	0.015	2.4e-06	23.6844
family.Desulfovibrionaceae.id.3169	rs17791387	G	A	-0.073	0.015	2.1e-06	23.6844
family.Desulfovibrionaceae.id.3169	rs2692012	G	A	0.114	0.025	1.56e-06	20.7936
family.Desulfovibrionaceae.id.3169	rs6058181	T	C	0.083	0.017	2.7e-07	23.8374
family.Enterobacteriaceae.id.3469	rs2374342	A	C	0.058	0.013	4.52e-06	19.9053
family.Enterobacteriaceae.id.3469	rs111229068	T	A	0.111	0.024	3.65e-06	21.3906
family.Enterobacteriaceae.id.3469	rs62210023	G	A	0.061	0.013	3.13e-06	22.0178
family.Enterobacteriaceae.id.3469	rs78143293	G	A	-0.085	0.017	1.2e-06	25
family.Erysipelotrichaceae.id.2149	rs4078432	T	C	-0.061	0.013	4.23e-06	22.0178
family.Erysipelotrichaceae.id.2149	rs8003149	T	C	0.054	0.012	4.08e-06	20.25
family.Erysipelotrichaceae.id.2149	rs17530232	G	A	0.103	0.022	2.79e-06	21.9194
family.Erysipelotrichaceae.id.2149	rs10781552	T	C	-0.055	0.012	2.33e-06	21.0069
family.Erysipelotrichaceae.id.2149	rs35161940	C	T	-0.081	0.017	1.85e-06	22.7024
family.Erysipelotrichaceae.id.2149	rs7234058	C	T	-0.095	0.019	9.12e-07	25
family.Erysipelotrichaceae.id.2149	rs2300774	A	G	0.052	0.011	8.95e-07	22.3471
family.Erysipelotrichaceae.id.2149	rs62504403	T	C	0.068	0.013	1.12e-07	27.3609
family.FamilyXI.id.1936	rs488164	G	T	0.118	0.026	4.8e-06	20.5976
family.FamilyXI.id.1936	rs17379710	C	T	-0.116	0.025	3.97e-06	21.5296
family.FamilyXI.id.1936	rs3733511	G	A	0.128	0.027	3.39e-06	22.4746
family.FamilyXI.id.1936	rs697771	G	A	-0.118	0.025	3.19e-06	22.2784
family.FamilyXI.id.1936	rs11547158	G	A	-0.178	0.037	2.7e-06	23.1439
family.FamilyXI.id.1936	rs2155352	G	A	-0.151	0.03	6.63e-07	25.3344
family.FamilyXI.id.1936	rs10759623	T	C	-0.162	0.032	5.78e-07	25.6289
family.FamilyXIII.id.1957	rs6797051	T	C	-0.081	0.017	4.89e-06	22.7024
family.FamilyXIII.id.1957	rs7076829	A	T	-0.052	0.011	4.76e-06	22.3471
family.FamilyXIII.id.1957	rs3098182	T	G	0.051	0.011	4.04e-06	21.4959
family.FamilyXIII.id.1957	rs7514702	C	T	-0.066	0.014	3.92e-06	22.2245
family.FamilyXIII.id.1957	rs482905	T	G	0.06	0.013	3.72e-06	21.3018
family.FamilyXIII.id.1957	rs1999289	T	A	-0.064	0.014	2.54e-06	20.898
family.FamilyXIII.id.1957	rs12643275	T	A	-0.055	0.012	2.42e-06	21.0069
family.FamilyXIII.id.1957	rs118170811	G	A	0.152	0.032	1.8e-06	22.5625
family.FamilyXIII.id.1957	rs6501525	G	A	0.056	0.012	1.24e-06	21.7778
family.Lachnospiraceae.id.1987	rs11139361	C	T	0.049	0.011	4.26e-06	19.843
family.Lachnospiraceae.id.1987	rs2159863	G	A	-0.059	0.013	3.7e-06	20.5976
family.Lachnospiraceae.id.1987	rs79086868	C	T	0.078	0.016	3.01e-06	23.7656
family.Lachnospiraceae.id.1987	rs11755180	G	C	-0.049	0.01	2.69e-06	24.01
family.Lachnospiraceae.id.1987	rs35524804	C	T	-0.061	0.013	2.45e-06	22.0178
family.Lachnospiraceae.id.1987	rs112040820	G	A	0.055	0.012	2.42e-06	21.0069
family.Lachnospiraceae.id.1987	rs11979110	C	T	-0.05	0.011	1.82e-06	20.6612
family.Lachnospiraceae.id.1987	rs9929145	A	G	-0.126	0.025	2.84e-07	25.4016
family.Lactobacillaceae.id.1836	rs1590596	G	C	-0.104	0.022	3.9e-06	22.3471
family.Lactobacillaceae.id.1836	rs768253	G	T	-0.079	0.017	3.61e-06	21.5952
family.Lactobacillaceae.id.1836	rs11674854	T	C	-0.083	0.018	2.6e-06	21.2623
family.Lactobacillaceae.id.1836	rs6092149	T	A	-0.083	0.017	1.38e-06	23.8374
family.Lactobacillaceae.id.1836	rs328312	A	T	0.083	0.017	8.69e-07	23.8374
family.Lactobacillaceae.id.1836	rs921925	C	A	0.1	0.02	5.77e-07	25
family.Lactobacillaceae.id.1836	rs16861661	A	G	-0.193	0.038	2.7e-07	25.7957
family.Methanobacteriaceae.id.121	rs894996	A	C	0.217	0.045	1.88e-06	23.2538
family.Methanobacteriaceae.id.121	rs62241835	T	G	-0.203	0.042	1.63e-06	23.3611
family.Methanobacteriaceae.id.121	rs73457410	G	A	0.215	0.044	1.41e-06	23.8765
family.Methanobacteriaceae.id.121	rs10202904	G	T	-0.122	0.024	3.01e-07	25.8403
family.Oxalobacteraceae.id.2966	rs111966731	C	T	0.204	0.045	4.56e-06	20.5511
family.Oxalobacteraceae.id.2966	rs11246212	C	T	0.136	0.029	4.51e-06	21.9929
family.Oxalobacteraceae.id.2966	rs934049	A	G	0.11	0.024	4.21e-06	21.0069
family.Oxalobacteraceae.id.2966	rs1569853	C	T	-0.14	0.028	7.45e-07	25
family.Oxalobacteraceae.id.2966	rs6000536	T	C	-0.118	0.024	7.39e-07	24.1736
family.Oxalobacteraceae.id.2966	rs736744	T	C	0.106	0.02	1.49e-07	28.09
family.Oxalobacteraceae.id.2966	rs4428215	A	G	0.126	0.023	4.88e-08	30.0113
family.Pasteurellaceae.id.3689	rs4822728	C	T	0.069	0.015	4.72e-06	21.16
family.Pasteurellaceae.id.3689	rs10965428	A	C	-0.12	0.026	4.29e-06	21.3018
family.Pasteurellaceae.id.3689	rs35510	G	A	0.123	0.026	4.02e-06	22.3802
family.Pasteurellaceae.id.3689	rs6092684	T	A	0.068	0.015	3.44e-06	20.5511
family.Pasteurellaceae.id.3689	rs72756943	A	G	0.14	0.03	3.35e-06	21.7778
family.Pasteurellaceae.id.3689	rs78909003	C	T	-0.241	0.05	2.05e-06	23.2324
family.Pasteurellaceae.id.3689	rs76022354	T	C	0.243	0.05	1.83e-06	23.6196
family.Pasteurellaceae.id.3689	rs10840326	G	C	-0.072	0.015	1.44e-06	23.04
family.Pasteurellaceae.id.3689	rs12191680	G	C	0.102	0.02	3.05e-07	26.01
family.Pasteurellaceae.id.3689	rs9382510	T	C	-0.088	0.017	2.48e-07	26.7958
family.Peptococcaceae.id.2024	rs75430375	T	C	-0.148	0.032	3.41e-06	21.3906
family.Peptococcaceae.id.2024	rs117452796	G	A	-0.258	0.055	3.15e-06	22.0046
family.Peptococcaceae.id.2024	rs150600492	C	A	0.136	0.029	2.31e-06	21.9929
family.Peptococcaceae.id.2024	rs75898026	G	A	-0.082	0.017	2.02e-06	23.2664
family.Peptococcaceae.id.2024	rs4990837	G	A	0.091	0.019	1.74e-06	22.9391
family.Peptococcaceae.id.2024	rs12992764	G	T	0.068	0.014	1.46e-06	23.5918
family.Peptococcaceae.id.2024	rs12634826	G	T	-0.074	0.015	1.01e-06	24.3378
family.Peptococcaceae.id.2024	rs35703006	T	G	0.081	0.016	4.95e-07	25.6289
family.Peptostreptococcaceae.id.2042	rs10805326	A	G	0.057	0.012	4.03e-06	22.5625
family.Peptostreptococcaceae.id.2042	rs76982728	C	T	0.124	0.027	3.24e-06	21.0919
family.Peptostreptococcaceae.id.2042	rs1520207	T	C	0.053	0.011	3.17e-06	23.2149
family.Peptostreptococcaceae.id.2042	rs59987323	T	C	-0.054	0.011	2.7e-06	24.0992
family.Peptostreptococcaceae.id.2042	rs75819860	A	T	0.126	0.027	2.49e-06	21.7778
family.Peptostreptococcaceae.id.2042	rs9573937	G	A	-0.069	0.014	1.71e-06	24.2908
family.Peptostreptococcaceae.id.2042	rs117020988	T	C	0.182	0.037	1.03e-06	24.1958
family.Peptostreptococcaceae.id.2042	rs12377846	A	C	-0.252	0.051	7.26e-07	24.4152
family.Peptostreptococcaceae.id.2042	rs2644627	G	C	-0.056	0.011	6.33e-07	25.9174
family.Peptostreptococcaceae.id.2042	rs4692811	T	C	0.064	0.013	4.21e-07	24.2367
family.Peptostreptococcaceae.id.2042	rs61841503	A	G	0.092	0.016	9.8e-09	33.0625
family.Porphyromonadaceae.id.943	rs10858364	T	G	0.055	0.012	4.31e-06	21.0069
family.Porphyromonadaceae.id.943	rs6953849	G	A	0.072	0.015	2.44e-06	23.04
family.Porphyromonadaceae.id.943	rs3111851	G	C	0.058	0.012	2.19e-06	23.3611
family.Porphyromonadaceae.id.943	rs17065783	G	A	-0.059	0.012	1.79e-06	24.1736
family.Porphyromonadaceae.id.943	rs10119172	G	C	-0.074	0.014	1.32e-07	27.9388
family.Prevotellaceae.id.960	rs4685827	C	T	-0.068	0.015	2.77e-06	20.5511
family.Prevotellaceae.id.960	rs9586501	A	G	0.059	0.013	2.59e-06	20.5976
family.Prevotellaceae.id.960	rs148376875	G	T	0.085	0.018	2.08e-06	22.2994
family.Prevotellaceae.id.960	rs2206482	G	T	-0.057	0.012	1.3e-06	22.5625
family.Prevotellaceae.id.960	rs912860	A	G	-0.229	0.048	9.3e-07	22.7609
family.Prevotellaceae.id.960	rs12118202	C	T	-0.075	0.015	5.54e-07	25
family.Prevotellaceae.id.960	rs3860225	G	A	0.084	0.017	5.5e-07	24.4152
family.Prevotellaceae.id.960	rs4493272	C	T	-0.06	0.012	3.02e-07	25
family.Prevotellaceae.id.960	rs9958960	A	G	-0.091	0.017	1.06e-07	28.654
family.Rhodospirillaceae.id.2717	rs1549633	C	A	0.1	0.022	4.7e-06	20.6612
family.Rhodospirillaceae.id.2717	rs4278423	C	T	0.108	0.024	3.12e-06	20.25
family.Rhodospirillaceae.id.2717	rs55876211	T	C	-0.091	0.02	2.87e-06	20.7025
family.Rhodospirillaceae.id.2717	rs11591293	T	G	0.074	0.016	2.67e-06	21.3906
family.Rhodospirillaceae.id.2717	rs3754624	T	C	0.097	0.02	1.71e-06	23.5225
family.Rhodospirillaceae.id.2717	rs76784716	G	A	0.136	0.029	1.49e-06	21.9929
family.Rhodospirillaceae.id.2717	rs9813022	G	A	-0.084	0.016	2.53e-07	27.5625
family.Rikenellaceae.id.967	rs2833282	A	G	0.071	0.016	4.31e-06	19.6914
family.Rikenellaceae.id.967	rs9578457	A	G	-0.141	0.032	3.99e-06	19.415
family.Rikenellaceae.id.967	rs67281112	C	G	0.064	0.014	3.63e-06	20.898
family.Rikenellaceae.id.967	rs74474130	G	T	0.138	0.03	3.61e-06	21.16
family.Rikenellaceae.id.967	rs77885767	T	C	-0.156	0.034	2.85e-06	21.0519
family.Rikenellaceae.id.967	rs62532512	A	C	-0.05	0.011	2.76e-06	20.6612
family.Rikenellaceae.id.967	rs6837275	G	A	0.057	0.012	1.45e-06	22.5625
family.Rikenellaceae.id.967	rs4264350	C	T	-0.053	0.011	1.35e-06	23.2149
family.Rikenellaceae.id.967	rs67705352	G	T	-0.055	0.011	6.58e-07	25
family.Rikenellaceae.id.967	rs1939881	A	G	-0.106	0.021	5.64e-07	25.4785
family.Rikenellaceae.id.967	rs9603208	T	G	0.082	0.016	1.92e-07	26.2656
family.Ruminococcaceae.id.2050	rs1612733	C	T	0.109	0.024	4.22e-06	20.6267
family.Ruminococcaceae.id.2050	rs56199908	C	T	-0.199	0.041	1.66e-06	23.558
family.Ruminococcaceae.id.2050	rs2113833	C	T	0.169	0.036	1.14e-06	22.0378
family.Ruminococcaceae.id.2050	rs17376049	C	T	0.085	0.017	7.3e-07	25
family.Ruminococcaceae.id.2050	rs55793120	C	T	0.138	0.027	1.44e-07	26.1235
family.Streptococcaceae.id.1850	rs9903102	A	C	-0.069	0.015	4.92e-06	21.16
family.Streptococcaceae.id.1850	rs2370083	T	G	-0.084	0.018	4.26e-06	21.7778
family.Streptococcaceae.id.1850	rs10028567	T	C	-0.093	0.019	3.72e-06	23.9584
family.Streptococcaceae.id.1850	rs76717940	A	T	0.151	0.033	3.09e-06	20.9376
family.Streptococcaceae.id.1850	rs35344081	A	G	0.061	0.013	2.64e-06	22.0178
family.Streptococcaceae.id.1850	rs72739637	G	A	0.093	0.019	1.82e-06	23.9584
family.Streptococcaceae.id.1850	rs395407	C	G	-0.083	0.017	1.33e-06	23.8374
family.Streptococcaceae.id.1850	rs4968759	G	A	-0.054	0.011	8.92e-07	24.0992
family.Streptococcaceae.id.1850	rs2952251	G	A	-0.064	0.013	3.72e-07	24.2367
family.Streptococcaceae.id.1850	rs11110281	C	T	-0.131	0.023	1.4e-08	32.4405
family.Veillonellaceae.id.2172	rs2175069	G	A	-0.053	0.011	4.64e-06	23.2149
family.Veillonellaceae.id.2172	rs12186441	A	G	0.208	0.045	4.53e-06	21.3649
family.Veillonellaceae.id.2172	rs1442060	A	G	-0.051	0.011	4.51e-06	21.4959
family.Veillonellaceae.id.2172	rs4797169	C	T	0.059	0.013	4.49e-06	20.5976
family.Veillonellaceae.id.2172	rs4461038	G	A	-0.055	0.012	3.73e-06	21.0069
family.Veillonellaceae.id.2172	rs12668619	G	A	0.055	0.012	2.57e-06	21.0069
family.Veillonellaceae.id.2172	rs111810795	T	C	-0.087	0.018	1.73e-06	23.3611
family.Veillonellaceae.id.2172	rs79535861	C	A	0.101	0.021	1.58e-06	23.1315
family.Veillonellaceae.id.2172	rs12741784	T	C	-0.062	0.012	1.28e-07	26.6944
family.Verrucomicrobiaceae.id.4036	rs11184341	C	G	0.066	0.014	4.14e-06	22.2245
family.Verrucomicrobiaceae.id.4036	rs111862613	C	T	0.091	0.02	3.73e-06	20.7025
family.Verrucomicrobiaceae.id.4036	rs117107102	G	A	0.205	0.043	2.92e-06	22.7285
family.Verrucomicrobiaceae.id.4036	rs4242783	A	G	0.069	0.015	2.75e-06	21.16
family.Verrucomicrobiaceae.id.4036	rs2602429	T	C	0.075	0.016	2.7e-06	21.9727
family.Verrucomicrobiaceae.id.4036	rs9349825	G	A	-0.07	0.015	2.51e-06	21.7778
family.Verrucomicrobiaceae.id.4036	rs12908520	A	G	0.062	0.013	2.15e-06	22.7456
family.Verrucomicrobiaceae.id.4036	rs74542928	C	T	0.112	0.024	1.65e-06	21.7778
family.Verrucomicrobiaceae.id.4036	rs4936098	G	A	0.065	0.014	1.13e-06	21.5561
family.Verrucomicrobiaceae.id.4036	rs11729256	C	T	0.075	0.015	6.73e-07	25
family.Victivallaceae.id.2255	rs11671100	C	A	-0.16	0.035	4.08e-06	20.898
family.Victivallaceae.id.2255	rs67832247	T	C	-0.123	0.027	3.24e-06	20.7531
family.Victivallaceae.id.2255	rs61702987	C	T	0.146	0.03	3.08e-06	23.6844
family.Victivallaceae.id.2255	rs7077363	A	G	0.149	0.032	2.83e-06	21.6807
family.Victivallaceae.id.2255	rs2944282	C	T	-0.124	0.026	1.57e-06	22.7456
family.Victivallaceae.id.2255	rs2546105	T	A	0.127	0.026	1.03e-06	23.8595
family.Victivallaceae.id.2255	rs11764871	T	G	0.127	0.026	7.49e-07	23.8595
family.Victivallaceae.id.2255	rs6545794	G	A	-0.198	0.041	5.97e-07	23.3218
family.Victivallaceae.id.2255	rs62570196	T	C	-0.246	0.048	2.7e-07	26.2656
family.Victivallaceae.id.2255	rs4396289	T	C	-0.153	0.029	1.54e-07	27.8347
genus.Actinomyces.id.423	rs4146653	A	G	0.099	0.021	4.5e-06	22.2245
genus.Actinomyces.id.423	rs34583783	T	G	0.127	0.027	4.49e-06	22.1248
genus.Adlercreutzia.id.812	rs13231526	A	C	0.143	0.031	4.81e-06	21.2789
genus.Adlercreutzia.id.812	rs12522517	T	A	-0.105	0.023	4.41e-06	20.8412
genus.Adlercreutzia.id.812	rs9490822	T	C	-0.073	0.016	2.54e-06	20.8164
genus.Adlercreutzia.id.812	rs2717140	T	C	-0.119	0.025	2.05e-06	22.6576
genus.Adlercreutzia.id.812	rs80078995	T	A	-0.113	0.023	1.57e-06	24.138
genus.Adlercreutzia.id.812	rs2147798	G	C	0.092	0.019	1.4e-06	23.446
genus.Adlercreutzia.id.812	rs7680684	T	C	-0.083	0.017	9.77e-07	23.8374
genus.Akkermansia.id.4037	rs11184341	C	G	0.066	0.014	4.06e-06	22.2245
genus.Akkermansia.id.4037	rs111862613	C	T	0.091	0.02	3.39e-06	20.7025
genus.Akkermansia.id.4037	rs117107102	G	A	0.204	0.043	3.01e-06	22.5073
genus.Akkermansia.id.4037	rs4242783	A	G	0.069	0.015	3e-06	21.16
genus.Akkermansia.id.4037	rs2602429	T	C	0.075	0.016	2.72e-06	21.9727
genus.Akkermansia.id.4037	rs9349825	G	A	-0.07	0.015	2.6e-06	21.7778
genus.Akkermansia.id.4037	rs12908520	A	G	0.062	0.013	2.26e-06	22.7456
genus.Akkermansia.id.4037	rs74542928	C	T	0.113	0.024	1.48e-06	22.1684
genus.Akkermansia.id.4037	rs4936098	G	A	0.065	0.014	1.1e-06	21.5561
genus.Akkermansia.id.4037	rs11729256	C	T	0.075	0.015	6.58e-07	25
genus.Alistipes.id.968	rs8130320	G	A	-0.049	0.011	4.84e-06	19.843
genus.Alistipes.id.968	rs67281112	C	G	0.063	0.014	3.92e-06	20.25
genus.Alistipes.id.968	rs1107244	A	G	0.076	0.017	3.59e-06	19.9862
genus.Alistipes.id.968	rs7129639	A	C	-0.052	0.011	1.78e-06	22.3471
genus.Alistipes.id.968	rs67705352	G	T	-0.053	0.011	1.65e-06	23.2149
genus.Alistipes.id.968	rs11769002	A	G	-0.053	0.011	1.45e-06	23.2149
genus.Allisonella.id.2174	rs685403	C	G	-0.175	0.04	4.88e-06	19.1406
genus.Allisonella.id.2174	rs1901739	G	T	0.116	0.025	3.59e-06	21.5296
genus.Allisonella.id.2174	rs6742198	A	G	0.149	0.032	3.35e-06	21.6807
genus.Allisonella.id.2174	rs35778461	T	C	0.147	0.03	1.21e-06	24.01
genus.Allisonella.id.2174	rs602075	G	A	0.169	0.03	3.57e-08	31.7344
genus.Alloprevotella.id.961	rs4680035	G	A	-0.12	0.026	4.99e-06	21.3018
genus.Alloprevotella.id.961	rs12675596	T	G	0.146	0.029	9.64e-07	25.346
genus.Anaerofilum.id.2053	rs17096874	T	C	-0.126	0.027	2.86e-06	21.7778
genus.Anaerofilum.id.2053	rs10794359	C	T	-0.095	0.02	2.23e-06	22.5625
genus.Anaerofilum.id.2053	rs17105491	C	G	-0.193	0.041	1.57e-06	22.1588
genus.Anaerofilum.id.2053	rs4506496	A	G	0.103	0.021	1.49e-06	24.0567
genus.Anaerofilum.id.2053	rs712981	C	A	0.101	0.02	6.83e-07	25.5025
genus.Anaerofilum.id.2053	rs79598899	T	C	0.183	0.036	3.75e-07	25.8403
genus.Anaerofilum.id.2053	rs816292	C	T	-0.113	0.022	2.64e-07	26.3822
genus.Anaerostipes.id.1991	rs2014785	C	T	0.052	0.011	4.68e-06	22.3471
genus.Anaerostipes.id.1991	rs60983350	A	G	-0.054	0.012	4.42e-06	20.25
genus.Anaerostipes.id.1991	rs6726833	A	C	-0.088	0.019	3.32e-06	21.4515
genus.Anaerostipes.id.1991	rs6854026	C	T	-0.051	0.011	3.2e-06	21.4959
genus.Anaerostipes.id.1991	rs2396460	C	T	-0.051	0.011	2.91e-06	21.4959
genus.Anaerostipes.id.1991	rs3900776	A	G	-0.11	0.024	2.75e-06	21.0069
genus.Anaerostipes.id.1991	rs2804244	G	A	-0.053	0.011	2.04e-06	23.2149
genus.Anaerostipes.id.1991	rs62215703	A	G	0.064	0.014	1.98e-06	20.898
genus.Anaerostipes.id.1991	rs62157625	C	T	0.089	0.019	1.45e-06	21.9418
genus.Anaerostipes.id.1991	rs7193624	T	C	0.075	0.015	5.35e-07	25
genus.Anaerotruncus.id.2054	rs1272208	T	G	-0.061	0.013	4.28e-06	22.0178
genus.Anaerotruncus.id.2054	rs9347879	C	T	0.051	0.011	4.22e-06	21.4959
genus.Anaerotruncus.id.2054	rs4669806	T	G	0.058	0.012	2.42e-06	23.3611
genus.Anaerotruncus.id.2054	rs8005030	T	C	0.055	0.012	2.28e-06	21.0069
genus.Anaerotruncus.id.2054	rs6563550	C	T	0.088	0.018	2.35e-07	23.9012
genus.Bacteroides.id.918	rs495004	G	C	-0.061	0.013	3.42e-06	22.0178
genus.Bacteroides.id.918	rs17619981	G	T	0.088	0.019	2.69e-06	21.4515
genus.Bacteroides.id.918	rs9507307	T	C	0.06	0.013	2.13e-06	21.3018
genus.Bacteroides.id.918	rs11585893	G	A	-0.074	0.015	1.8e-06	24.3378
genus.Bacteroides.id.918	rs28757219	A	T	0.082	0.017	1.29e-06	23.2664
genus.Bacteroides.id.918	rs66474973	T	G	0.081	0.016	6.81e-07	25.6289
genus.Bacteroides.id.918	rs6795673	T	C	0.054	0.011	3.38e-07	24.0992
genus.Barnesiella.id.944	rs12909713	T	C	-0.055	0.012	4.95e-06	21.0069
genus.Barnesiella.id.944	rs62251337	G	A	-0.069	0.015	4.24e-06	21.16
genus.Barnesiella.id.944	rs79795328	G	A	-0.082	0.018	4.23e-06	20.7531
genus.Barnesiella.id.944	rs2057922	C	G	0.092	0.019	3.83e-06	23.446
genus.Barnesiella.id.944	rs77455852	G	T	-0.089	0.02	3.16e-06	19.8025
genus.Barnesiella.id.944	rs199035	A	G	0.056	0.012	3e-06	21.7778
genus.Barnesiella.id.944	rs35177866	G	A	0.092	0.019	2.95e-06	23.446
genus.Barnesiella.id.944	rs13242616	C	T	-0.058	0.012	2.29e-06	23.3611
genus.Barnesiella.id.944	rs60316894	T	C	-0.121	0.025	1.19e-06	23.4256
genus.Barnesiella.id.944	rs2428166	A	G	-0.166	0.034	8.51e-07	23.8374
genus.Barnesiella.id.944	rs2276875	G	A	-0.07	0.014	4.65e-07	25
genus.Bifidobacterium.id.436	rs75344046	T	C	0.232	0.051	4.86e-06	20.6936
genus.Bifidobacterium.id.436	rs73797465	G	T	-0.095	0.021	4.38e-06	20.4649
genus.Bifidobacterium.id.436	rs76671854	G	C	-0.085	0.018	3.96e-06	22.2994
genus.Bifidobacterium.id.436	rs857444	T	C	0.056	0.012	3.57e-06	21.7778
genus.Bifidobacterium.id.436	rs56108664	C	T	0.073	0.016	2.44e-06	20.8164
genus.Bifidobacterium.id.436	rs62181700	A	G	-0.062	0.013	2.17e-06	22.7456
genus.Bifidobacterium.id.436	rs4567981	A	T	0.056	0.012	1.93e-06	21.7778
genus.Bifidobacterium.id.436	rs10841473	C	G	-0.062	0.013	1.65e-06	22.7456
genus.Bifidobacterium.id.436	rs7322849	C	T	0.112	0.02	1.08e-08	31.36
genus.Bifidobacterium.id.436	rs182549	T	C	0.12	0.013	1.28e-20	85.2071
genus.Bilophila.id.3170	rs542415	C	T	-0.061	0.013	4.71e-06	22.0178
genus.Bilophila.id.3170	rs1241171	A	G	-0.069	0.015	4.24e-06	21.16
genus.Bilophila.id.3170	rs6793291	A	C	0.113	0.024	3.11e-06	22.1684
genus.Bilophila.id.3170	rs3827020	T	C	0.077	0.016	1.79e-06	23.1602
genus.Bilophila.id.3170	rs7802841	A	C	0.067	0.014	1.77e-06	22.9031
genus.Bilophila.id.3170	rs1571225	T	C	0.083	0.017	1.12e-06	23.8374
genus.Bilophila.id.3170	rs116261629	C	G	0.128	0.026	8.62e-07	24.2367
genus.Blautia.id.1992	rs682885	G	A	-0.049	0.011	4.49e-06	19.843
genus.Blautia.id.1992	rs7860714	G	A	-0.05	0.011	4.09e-06	20.6612
genus.Blautia.id.1992	rs72973581	G	A	0.125	0.027	1.74e-06	21.4335
genus.Blautia.id.1992	rs12453000	T	C	0.063	0.013	1.26e-06	23.4852
genus.Blautia.id.1992	rs11149971	T	C	0.118	0.023	1.04e-06	26.3214
genus.Blautia.id.1992	rs67794373	T	C	0.06	0.012	1e-06	25
genus.Butyricicoccus.id.2055	rs2017189	T	G	-0.051	0.011	3.87e-06	21.4959
genus.Butyricicoccus.id.2055	rs56221232	C	T	0.083	0.017	7.62e-07	23.8374
genus.Butyricimonas.id.945	rs71428626	T	G	-0.133	0.029	4.8e-06	21.0333
genus.Butyricimonas.id.945	rs1862649	A	G	0.113	0.025	4.76e-06	20.4304
genus.Butyricimonas.id.945	rs9657374	T	C	0.068	0.015	4.5e-06	20.5511
genus.Butyricimonas.id.945	rs78453362	G	A	-0.149	0.033	4.06e-06	20.3866
genus.Butyricimonas.id.945	rs62130338	A	G	-0.073	0.016	3.9e-06	20.8164
genus.Butyricimonas.id.945	rs782080	A	T	0.065	0.014	2.23e-06	21.5561
genus.Butyricimonas.id.945	rs7083431	C	A	0.07	0.014	8.85e-07	25
genus.Butyricimonas.id.945	rs2642760	C	G	0.071	0.015	8.58e-07	22.4044
genus.Butyricimonas.id.945	rs62390301	C	T	-0.087	0.017	7.42e-07	26.1903
genus.Butyricimonas.id.945	rs113054641	A	G	-0.145	0.027	1.74e-07	28.8409
genus.Butyrivibrio.id.1993	rs7763512	A	G	0.12	0.025	3.11e-06	23.04
genus.Butyrivibrio.id.1993	rs74622183	G	A	-0.201	0.043	2.46e-06	21.8502
genus.Butyrivibrio.id.1993	rs11761679	C	T	0.155	0.032	2.2e-06	23.4619
genus.Butyrivibrio.id.1993	rs4537857	C	T	-0.125	0.026	1.8e-06	23.1139
genus.Butyrivibrio.id.1993	rs7412979	G	C	0.187	0.039	1.71e-06	22.9908
genus.Butyrivibrio.id.1993	rs16941336	T	C	0.127	0.027	1.53e-06	22.1248
genus.Butyrivibrio.id.1993	rs72723662	T	C	0.224	0.045	7.86e-07	24.7783
genus.Butyrivibrio.id.1993	rs7752361	G	A	-0.119	0.024	7.69e-07	24.5851
genus.CandidatusSoleaferrea.id.11350	rs11153159	C	G	-0.128	0.029	4.42e-06	19.4816
genus.CandidatusSoleaferrea.id.11350	rs10090365	G	A	-0.083	0.018	4.17e-06	21.2623
genus.CandidatusSoleaferrea.id.11350	rs10108780	G	A	-0.093	0.02	3.64e-06	21.6225
genus.CandidatusSoleaferrea.id.11350	rs61825792	C	T	0.112	0.023	1.37e-06	23.7127
genus.Catenibacterium.id.2153	rs73128290	G	A	0.13	0.028	4.29e-06	21.5561
genus.Catenibacterium.id.2153	rs77285108	A	G	-0.162	0.035	3.63e-06	21.4237
genus.Catenibacterium.id.2153	rs212393	A	G	-0.135	0.029	3.62e-06	21.6706
genus.Catenibacterium.id.2153	rs12404911	T	C	0.141	0.03	2.8e-06	22.09
genus.ChristensenellaceaeR.7group.id.11283	rs892686	G	A	0.051	0.011	3.97e-06	21.4959
genus.ChristensenellaceaeR.7group.id.11283	rs17081797	G	A	-0.09	0.02	3.34e-06	20.25
genus.ChristensenellaceaeR.7group.id.11283	rs62467127	T	C	0.114	0.025	3.25e-06	20.7936
genus.ChristensenellaceaeR.7group.id.11283	rs999354	A	T	0.058	0.012	7.01e-07	23.3611
genus.Clostridiuminnocuumgroup.id.14397	rs1942371	A	G	-0.158	0.034	4.06e-06	21.5952
genus.Clostridiuminnocuumgroup.id.14397	rs1948423	A	T	-0.109	0.023	3.49e-06	22.4594
genus.Clostridiuminnocuumgroup.id.14397	rs6890185	C	T	0.113	0.023	1.12e-06	24.138
genus.Clostridiumsensustricto1.id.1873	rs12341505	A	G	0.081	0.018	4.82e-06	20.25
genus.Clostridiumsensustricto1.id.1873	rs116847295	T	C	0.11	0.025	4.58e-06	19.36
genus.Clostridiumsensustricto1.id.1873	rs115807074	G	A	-0.227	0.049	4.32e-06	21.4615
genus.Clostridiumsensustricto1.id.1873	rs2817172	T	C	0.058	0.012	2.77e-06	23.3611
genus.Clostridiumsensustricto1.id.1873	rs2795528	A	G	-0.184	0.039	2.72e-06	22.259
genus.Clostridiumsensustricto1.id.1873	rs550843	C	T	-0.078	0.017	2.05e-06	21.0519
genus.Collinsella.id.815	rs2103510	A	G	0.079	0.017	2.42e-06	21.5952
genus.Collinsella.id.815	rs2671662	G	C	-0.057	0.012	2.22e-06	22.5625
genus.Collinsella.id.815	rs73052258	A	G	0.093	0.02	1.72e-06	21.6225
genus.Collinsella.id.815	rs9541268	A	C	0.096	0.02	8.79e-07	23.04
genus.Coprobacter.id.949	rs72821405	C	T	-0.147	0.032	4.76e-06	21.1025
genus.Coprobacter.id.949	rs143662916	T	C	0.253	0.054	3.07e-06	21.951
genus.Coprobacter.id.949	rs3828477	T	G	-0.091	0.02	2.89e-06	20.7025
genus.Coprobacter.id.949	rs55672356	A	T	-0.193	0.041	2.74e-06	22.1588
genus.Coprobacter.id.949	rs213863	T	C	-0.089	0.019	2.35e-06	21.9418
genus.Coprobacter.id.949	rs305411	G	A	0.129	0.026	1.01e-06	24.6169
genus.Coprococcus1.id.11301	rs12794898	T	G	0.09	0.02	4.92e-06	20.25
genus.Coprococcus1.id.11301	rs7784490	G	C	-0.052	0.011	4.55e-06	22.3471
genus.Coprococcus1.id.11301	rs1576241	G	A	-0.051	0.011	3.33e-06	21.4959
genus.Coprococcus1.id.11301	rs73031725	C	T	0.168	0.036	1.98e-06	21.7778
genus.Coprococcus1.id.11301	rs1010560	A	C	0.058	0.012	1.96e-06	23.3611
genus.Coprococcus1.id.11301	rs56405618	G	A	-0.09	0.019	1.57e-06	22.4377
genus.Coprococcus1.id.11301	rs74101919	C	T	-0.072	0.014	1.03e-06	26.449
genus.Coprococcus1.id.11301	rs4277593	A	G	-0.059	0.011	1.14e-07	28.7686
genus.Coprococcus2.id.11302	rs2482516	T	C	0.075	0.016	4.72e-06	21.9727
genus.Coprococcus2.id.11302	rs72680320	C	T	-0.065	0.014	2.27e-06	21.5561
genus.Coprococcus2.id.11302	rs1958519	A	T	0.067	0.014	1.58e-06	22.9031
genus.Coprococcus2.id.11302	rs6677933	T	C	-0.08	0.016	1.19e-06	25
genus.Coprococcus2.id.11302	rs59936925	T	A	0.117	0.023	9.38e-07	25.8771
genus.Coprococcus3.id.11303	rs11080344	T	C	0.052	0.011	4.79e-06	22.3471
genus.Coprococcus3.id.11303	rs7521171	A	G	-0.06	0.013	4.32e-06	21.3018
genus.Coprococcus3.id.11303	rs13394391	T	C	-0.071	0.015	2.2e-06	22.4044
genus.Coprococcus3.id.11303	rs178271	C	T	0.145	0.029	7.81e-07	25
genus.Coprococcus3.id.11303	rs62481985	C	G	-0.058	0.012	4.18e-07	23.3611
genus.Coprococcus3.id.11303	rs8100692	C	T	0.058	0.011	4.16e-07	27.8017
genus.DefluviitaleaceaeUCG011.id.11287	rs4344384	T	G	0.072	0.016	4.83e-06	20.25
genus.DefluviitaleaceaeUCG011.id.11287	rs9725395	G	A	-0.138	0.03	3.52e-06	21.16
genus.DefluviitaleaceaeUCG011.id.11287	rs9608282	G	T	0.143	0.03	2.52e-06	22.7211
genus.DefluviitaleaceaeUCG011.id.11287	rs55658617	C	T	0.174	0.036	2.15e-06	23.3611
genus.DefluviitaleaceaeUCG011.id.11287	rs1582238	C	T	0.081	0.017	1.57e-06	22.7024
genus.DefluviitaleaceaeUCG011.id.11287	rs112893842	C	T	0.114	0.023	1.45e-06	24.5671
genus.DefluviitaleaceaeUCG011.id.11287	rs4677103	G	A	0.098	0.02	9.6e-07	24.01
genus.DefluviitaleaceaeUCG011.id.11287	rs72731813	T	C	-0.147	0.029	4.33e-07	25.6944
genus.Desulfovibrio.id.3173	rs6580353	C	T	0.077	0.017	4.94e-06	20.5156
genus.Desulfovibrio.id.3173	rs13066142	A	G	0.119	0.025	3.79e-06	22.6576
genus.Desulfovibrio.id.3173	rs11160353	A	T	-0.069	0.015	2.7e-06	21.16
genus.Desulfovibrio.id.3173	rs2853179	T	C	0.081	0.017	2.42e-06	22.7024
genus.Desulfovibrio.id.3173	rs16863365	G	A	0.109	0.023	1.79e-06	22.4594
genus.Dialister.id.2183	rs4753063	A	G	-0.06	0.013	4.86e-06	21.3018
genus.Dialister.id.2183	rs11166701	A	G	-0.066	0.013	5.51e-07	25.7751
genus.Dorea.id.1997	rs1899291	T	C	0.07	0.015	4.57e-06	21.7778
genus.Dorea.id.1997	rs4793307	T	C	0.057	0.012	4.01e-06	22.5625
genus.Dorea.id.1997	rs73729431	T	C	-0.137	0.03	3.17e-06	20.8544
genus.Dorea.id.1997	rs13279148	A	G	0.072	0.015	2.25e-06	23.04
genus.Dorea.id.1997	rs62503162	G	A	-0.097	0.019	7.47e-07	26.0637
genus.Eggerthella.id.819	rs76663501	T	C	0.175	0.038	4.83e-06	21.2084
genus.Eggerthella.id.819	rs3851328	G	T	-0.108	0.024	4.18e-06	20.25
genus.Eggerthella.id.819	rs2223081	A	G	0.103	0.022	3.89e-06	21.9194
genus.Eggerthella.id.819	rs112205261	C	T	-0.189	0.04	3.35e-06	22.3256
genus.Eggerthella.id.819	rs2240838	G	A	0.098	0.02	7.36e-07	24.01
genus.Eisenbergiella.id.11304	rs11027642	T	C	0.129	0.028	4.92e-06	21.2258
genus.Eisenbergiella.id.11304	rs4462860	A	G	0.094	0.02	4.16e-06	22.09
genus.Eisenbergiella.id.11304	rs1508033	C	A	0.092	0.02	3.23e-06	21.16
genus.Eisenbergiella.id.11304	rs3812426	A	G	0.106	0.022	2.72e-06	23.2149
genus.Eisenbergiella.id.11304	rs2683098	T	C	0.107	0.023	2.24e-06	21.6427
genus.Eisenbergiella.id.11304	rs12278566	A	T	-0.121	0.025	1.65e-06	23.4256
genus.Enterorhabdus.id.820	rs73331712	C	T	0.262	0.055	4.85e-06	22.6922
genus.Enterorhabdus.id.820	rs424715	C	T	0.082	0.017	4.41e-06	23.2664
genus.Enterorhabdus.id.820	rs3017103	G	A	0.098	0.021	2.94e-06	21.7778
genus.Enterorhabdus.id.820	rs114731706	G	T	0.182	0.038	2.17e-06	22.9391
genus.Enterorhabdus.id.820	rs7923280	T	A	0.086	0.017	5.24e-07	25.5917
genus.Enterorhabdus.id.820	rs11098863	A	T	-0.097	0.016	3.06e-09	36.7539
genus.Erysipelatoclostridium.id.11381	rs17804233	C	T	-0.066	0.014	4.59e-06	22.2245
genus.Erysipelatoclostridium.id.11381	rs340991	G	A	-0.074	0.016	3.75e-06	21.3906
genus.Erysipelatoclostridium.id.11381	rs622418	G	A	-0.067	0.014	3.68e-06	22.9031
genus.Erysipelatoclostridium.id.11381	rs6474512	C	A	0.067	0.014	3.02e-06	22.9031
genus.Erysipelatoclostridium.id.11381	rs58236560	T	G	-0.111	0.023	2.16e-06	23.2911
genus.Erysipelatoclostridium.id.11381	rs4697572	G	A	-0.081	0.016	7.59e-07	25.6289
genus.Erysipelatoclostridium.id.11381	rs710230	C	T	0.143	0.028	6.33e-07	26.0829
genus.Erysipelatoclostridium.id.11381	rs7221249	G	A	0.084	0.014	4.31e-09	36
genus.ErysipelotrichaceaeUCG003.id.11384	rs59104037	G	A	-0.095	0.02	4.48e-06	22.5625
genus.ErysipelotrichaceaeUCG003.id.11384	rs75949021	C	T	-0.17	0.037	3.58e-06	21.1103
genus.ErysipelotrichaceaeUCG003.id.11384	rs62403464	C	T	-0.073	0.016	3.44e-06	20.8164
genus.ErysipelotrichaceaeUCG003.id.11384	rs17798136	A	G	0.159	0.035	3.24e-06	20.6376
genus.ErysipelotrichaceaeUCG003.id.11384	rs59068084	G	T	0.056	0.012	3.12e-06	21.7778
genus.ErysipelotrichaceaeUCG003.id.11384	rs11994308	T	C	0.115	0.024	1.33e-06	22.9601
genus.ErysipelotrichaceaeUCG003.id.11384	rs10164067	G	T	-0.103	0.021	1.13e-06	24.0567
genus.ErysipelotrichaceaeUCG003.id.11384	rs28568391	G	A	-0.058	0.012	6.42e-07	23.3611
genus.ErysipelotrichaceaeUCG003.id.11384	rs76502207	C	T	0.145	0.029	6.41e-07	25
genus.Escherichia.Shigella.id.3504	rs35555519	G	C	0.102	0.022	4.92e-06	21.4959
genus.Escherichia.Shigella.id.3504	rs592299	C	T	-0.059	0.013	4.77e-06	20.5976
genus.Escherichia.Shigella.id.3504	rs113127095	G	A	0.151	0.032	3.33e-06	22.2666
genus.Escherichia.Shigella.id.3504	rs1154904	G	A	-0.061	0.013	3.04e-06	22.0178
genus.Escherichia.Shigella.id.3504	rs73208162	G	A	-0.119	0.025	2.19e-06	22.6576
genus.Escherichia.Shigella.id.3504	rs2267739	C	G	0.116	0.024	1.42e-06	23.3611
genus.Eubacteriumbrachygroup.id.11296	rs9613196	A	T	-0.239	0.053	4.99e-06	20.335
genus.Eubacteriumbrachygroup.id.11296	rs2913110	T	C	0.105	0.023	4.56e-06	20.8412
genus.Eubacteriumbrachygroup.id.11296	rs62348779	C	T	-0.201	0.043	3.78e-06	21.8502
genus.Eubacteriumbrachygroup.id.11296	rs4862235	A	G	0.105	0.023	3.73e-06	20.8412
genus.Eubacteriumbrachygroup.id.11296	rs112617308	C	T	-0.171	0.036	2.38e-06	22.5625
genus.Eubacteriumcoprostanoligenesgroup.id.11375	rs76898927	A	G	0.123	0.027	4.79e-06	20.7531
genus.Eubacteriumcoprostanoligenesgroup.id.11375	rs12906958	T	C	-0.053	0.012	4.35e-06	19.5069
genus.Eubacteriumcoprostanoligenesgroup.id.11375	rs6762473	A	C	0.052	0.011	4.26e-06	22.3471
genus.Eubacteriumcoprostanoligenesgroup.id.11375	rs115325767	C	G	0.078	0.017	2.62e-06	21.0519
genus.Eubacteriumcoprostanoligenesgroup.id.11375	rs4076415	G	T	0.052	0.011	1.99e-06	22.3471
genus.Eubacteriumcoprostanoligenesgroup.id.11375	rs9648214	C	T	-0.083	0.016	2.52e-07	26.9102
genus.Eubacteriumcoprostanoligenesgroup.id.11375	rs17159861	T	C	0.096	0.017	1.04e-08	31.8893
genus.Eubacteriumeligensgroup.id.14372	rs6923695	G	T	0.103	0.023	4.87e-06	20.0548
genus.Eubacteriumeligensgroup.id.14372	rs74606150	G	C	-0.196	0.043	4.25e-06	20.7766
genus.Eubacteriumeligensgroup.id.14372	rs72839198	G	C	0.156	0.038	3.14e-06	16.8532
genus.Eubacteriumeligensgroup.id.14372	rs265534	G	T	-0.056	0.012	2.27e-06	21.7778
genus.Eubacteriumeligensgroup.id.14372	rs4583233	C	A	0.067	0.013	2.84e-07	26.5621
genus.Eubacteriumfissicatenagroup.id.14373	rs151257695	G	A	0.21	0.045	3.1e-06	21.7778
genus.Eubacteriumfissicatenagroup.id.14373	rs7104872	A	G	0.139	0.029	2.73e-06	22.9738
genus.Eubacteriumfissicatenagroup.id.14373	rs11876297	C	T	0.131	0.028	2.67e-06	21.889
genus.Eubacteriumfissicatenagroup.id.14373	rs2733072	A	G	0.11	0.023	1.49e-06	22.8733
genus.Eubacteriumfissicatenagroup.id.14373	rs3771393	T	C	0.131	0.027	7.38e-07	23.5405
genus.Eubacteriumhalliigroup.id.11338	rs6550770	C	T	-0.198	0.044	4.82e-06	20.25
genus.Eubacteriumhalliigroup.id.11338	rs28584818	G	A	0.126	0.027	4.43e-06	21.7778
genus.Eubacteriumhalliigroup.id.11338	rs10808115	C	A	-0.05	0.011	4.42e-06	20.6612
genus.Eubacteriumhalliigroup.id.11338	rs74018587	T	C	0.209	0.044	3.7e-06	22.5625
genus.Eubacteriumhalliigroup.id.11338	rs949971	G	T	-0.054	0.012	3.29e-06	20.25
genus.Eubacteriumhalliigroup.id.11338	rs60254196	G	A	-0.052	0.011	2.7e-06	22.3471
genus.Eubacteriumhalliigroup.id.11338	rs10798999	T	C	0.06	0.013	2.61e-06	21.3018
genus.Eubacteriumhalliigroup.id.11338	rs13116360	C	T	0.154	0.03	2.94e-07	26.3511
genus.Eubacteriumnodatumgroup.id.11297	rs61841040	T	G	0.161	0.034	3.56e-06	22.423
genus.Eubacteriumnodatumgroup.id.11297	rs77910827	T	C	0.202	0.041	9.05e-07	24.2736
genus.Eubacteriumnodatumgroup.id.11297	rs34297067	G	A	-0.187	0.034	6.6e-08	30.25
genus.Eubacteriumoxidoreducensgroup.id.11339	rs12423772	T	G	0.141	0.03	2.63e-06	22.09
genus.Eubacteriumoxidoreducensgroup.id.11339	rs34561138	A	G	0.216	0.046	2.51e-06	22.0491
genus.Eubacteriumoxidoreducensgroup.id.11339	rs2973294	T	G	0.092	0.02	2.39e-06	21.16
genus.Eubacteriumoxidoreducensgroup.id.11339	rs440215	T	C	0.093	0.02	1.65e-06	21.6225
genus.Eubacteriumrectalegroup.id.14374	rs10248854	A	C	-0.053	0.011	4.21e-06	23.2149
genus.Eubacteriumrectalegroup.id.14374	rs16960159	G	C	-0.157	0.034	4.1e-06	21.3227
genus.Eubacteriumrectalegroup.id.14374	rs10797540	G	A	0.05	0.011	3.53e-06	20.6612
genus.Eubacteriumrectalegroup.id.14374	rs117151453	C	G	-0.113	0.024	1.84e-06	22.1684
genus.Eubacteriumrectalegroup.id.14374	rs314726	C	T	0.053	0.011	1.38e-06	23.2149
genus.Eubacteriumrectalegroup.id.14374	rs35398954	G	A	-0.09	0.017	5.4e-07	28.0277
genus.Eubacteriumruminantiumgroup.id.11340	rs57340348	C	T	-0.098	0.021	4.93e-06	21.7778
genus.Eubacteriumruminantiumgroup.id.11340	rs606117	G	A	0.083	0.018	4.82e-06	21.2623
genus.Eubacteriumruminantiumgroup.id.11340	rs17519472	T	C	0.108	0.023	4.7e-06	22.0491
genus.Eubacteriumruminantiumgroup.id.11340	rs7000472	G	A	-0.076	0.017	4.07e-06	19.9862
genus.Eubacteriumruminantiumgroup.id.11340	rs72836424	T	C	-0.14	0.03	2.62e-06	21.7778
genus.Eubacteriumruminantiumgroup.id.11340	rs10131724	C	A	-0.2	0.041	2.39e-06	23.7954
genus.Eubacteriumruminantiumgroup.id.11340	rs16891896	A	G	-0.175	0.039	2.38e-06	20.1348
genus.Eubacteriumruminantiumgroup.id.11340	rs2229917	G	A	0.154	0.032	2.16e-06	23.1602
genus.Eubacteriumruminantiumgroup.id.11340	rs139749	T	C	-0.085	0.017	8.59e-07	25
genus.Eubacteriumruminantiumgroup.id.11340	rs2116427	G	A	0.091	0.018	4.67e-07	25.5586
genus.Eubacteriumventriosumgroup.id.11341	rs3809430	C	T	-0.055	0.012	3.55e-06	21.0069
genus.Eubacteriumventriosumgroup.id.11341	rs78250280	A	G	0.075	0.016	3.36e-06	21.9727
genus.Eubacteriumventriosumgroup.id.11341	rs876734	T	C	-0.062	0.013	2.89e-06	22.7456
genus.Eubacteriumventriosumgroup.id.11341	rs12964517	A	G	0.059	0.012	2.07e-06	24.1736
genus.Eubacteriumventriosumgroup.id.11341	rs16884680	T	G	-0.091	0.019	1.74e-06	22.9391
genus.Eubacteriumventriosumgroup.id.11341	rs73615400	C	T	-0.096	0.019	9.54e-07	25.5291
genus.Eubacteriumventriosumgroup.id.11341	rs57199565	C	T	0.078	0.016	7.97e-07	23.7656
genus.Eubacteriumventriosumgroup.id.11341	rs11617697	G	A	-0.143	0.029	7.22e-07	24.3151
genus.Eubacteriumventriosumgroup.id.11341	rs6048195	T	A	-0.06	0.012	2.5e-07	25
genus.Eubacteriumxylanophilumgroup.id.14375	rs10140184	C	A	0.058	0.013	4.96e-06	19.9053
genus.Eubacteriumxylanophilumgroup.id.14375	rs2213117	G	T	0.088	0.019	4.21e-06	21.4515
genus.Eubacteriumxylanophilumgroup.id.14375	rs1999224	T	G	-0.095	0.02	3.75e-06	22.5625
genus.Eubacteriumxylanophilumgroup.id.14375	rs112176119	T	C	-0.113	0.025	3.33e-06	20.4304
genus.Eubacteriumxylanophilumgroup.id.14375	rs10917203	C	A	0.061	0.013	3.15e-06	22.0178
genus.Eubacteriumxylanophilumgroup.id.14375	rs79582700	G	C	-0.095	0.02	2.41e-06	22.5625
genus.Eubacteriumxylanophilumgroup.id.14375	rs13239072	A	G	0.069	0.014	1.82e-06	24.2908
genus.Eubacteriumxylanophilumgroup.id.14375	rs17830032	A	G	-0.161	0.031	2.39e-07	26.9729
genus.Faecalibacterium.id.2057	rs28376661	G	C	0.05	0.011	3.66e-06	20.6612
genus.Faecalibacterium.id.2057	rs75499067	T	C	0.228	0.047	1.76e-06	23.5328
genus.Faecalibacterium.id.2057	rs6910935	G	A	0.135	0.028	1.38e-06	23.2462
genus.Faecalibacterium.id.2057	rs1271565	T	C	-0.058	0.012	1.3e-06	23.3611
genus.Faecalibacterium.id.2057	rs12320842	G	C	0.095	0.016	7.57e-09	35.2539
genus.FamilyXIIIAD3011group.id.11293	rs17156849	A	G	-0.113	0.025	4.19e-06	20.4304
genus.FamilyXIIIAD3011group.id.11293	rs16940167	T	C	0.073	0.016	3.91e-06	20.8164
genus.FamilyXIIIAD3011group.id.11293	rs62029761	G	A	0.129	0.028	3.89e-06	21.2258
genus.FamilyXIIIAD3011group.id.11293	rs12812672	C	T	-0.096	0.021	2.56e-06	20.898
genus.FamilyXIIIAD3011group.id.11293	rs72730932	A	C	-0.09	0.018	6.89e-07	25
genus.FamilyXIIIAD3011group.id.11293	rs16840310	G	A	-0.061	0.012	6.75e-07	25.8403
genus.FamilyXIIIAD3011group.id.11293	rs62200412	T	C	-0.08	0.016	5.8e-07	25
genus.FamilyXIIIAD3011group.id.11293	rs9852893	G	C	0.066	0.013	3.88e-07	25.7751
genus.FamilyXIIIUCG001.id.11294	rs62414802	T	C	-0.061	0.013	4.29e-06	22.0178
genus.FamilyXIIIUCG001.id.11294	rs76463770	G	A	0.193	0.042	3.77e-06	21.1162
genus.FamilyXIIIUCG001.id.11294	rs7119679	A	G	-0.081	0.017	3.52e-06	22.7024
genus.FamilyXIIIUCG001.id.11294	rs116979587	A	T	-0.122	0.026	3.05e-06	22.0178
genus.FamilyXIIIUCG001.id.11294	rs1426266	C	T	-0.067	0.014	1.25e-06	22.9031
genus.FamilyXIIIUCG001.id.11294	rs12049454	C	T	-0.065	0.013	1.17e-06	25
genus.Flavonifractor.id.2059	rs11811696	C	T	-0.116	0.024	2.07e-06	23.3611
genus.Flavonifractor.id.2059	rs34066017	G	A	0.076	0.016	1.52e-06	22.5625
genus.Flavonifractor.id.2059	rs806808	C	T	0.067	0.014	1.18e-06	22.9031
genus.Flavonifractor.id.2059	rs12030302	G	A	-0.069	0.014	5.61e-07	24.2908
genus.Fusicatenibacter.id.11305	rs1864685	C	A	-0.049	0.011	4.96e-06	19.843
genus.Fusicatenibacter.id.11305	rs8063430	C	T	-0.104	0.022	4.93e-06	22.3471
genus.Fusicatenibacter.id.11305	rs62187631	C	T	-0.071	0.016	4.55e-06	19.6914
genus.Fusicatenibacter.id.11305	rs2039204	A	T	-0.05	0.011	3.94e-06	20.6612
genus.Fusicatenibacter.id.11305	rs3303	C	T	-0.095	0.02	3.94e-06	22.5625
genus.Fusicatenibacter.id.11305	rs2025938	A	G	-0.097	0.021	2.99e-06	21.3356
genus.Fusicatenibacter.id.11305	rs62353480	G	A	-0.07	0.015	1.57e-06	21.7778
genus.Fusicatenibacter.id.11305	rs2132128	A	G	-0.077	0.016	1.08e-06	23.1602
genus.Fusicatenibacter.id.11305	rs704418	C	T	0.074	0.015	7.77e-07	24.3378
genus.Fusicatenibacter.id.11305	rs4378146	C	A	-0.062	0.013	7.2e-07	22.7456
genus.Gordonibacter.id.821	rs322296	A	G	0.179	0.038	4.02e-06	22.1891
genus.Gordonibacter.id.821	rs72714787	A	C	0.181	0.038	1.43e-06	22.6877
genus.Gordonibacter.id.821	rs7220558	T	A	0.117	0.023	6.71e-07	25.8771
genus.Gordonibacter.id.821	rs7294633	T	C	0.129	0.025	3.44e-07	26.6256
genus.Gordonibacter.id.821	rs76287110	T	A	-0.243	0.047	1.67e-07	26.7311
genus.Haemophilus.id.3698	rs10781340	A	G	0.095	0.02	4.32e-06	22.5625
genus.Haemophilus.id.3698	rs4822728	C	T	0.071	0.015	3.48e-06	22.4044
genus.Haemophilus.id.3698	rs9574096	T	A	-0.074	0.016	2.18e-06	21.3906
genus.Haemophilus.id.3698	rs9895850	C	T	-0.193	0.042	2.14e-06	21.1162
genus.Haemophilus.id.3698	rs35509	A	G	0.128	0.027	2.01e-06	22.4746
genus.Haemophilus.id.3698	rs76022354	T	C	0.245	0.051	1.83e-06	23.0777
genus.Haemophilus.id.3698	rs78909003	C	T	-0.246	0.05	1.67e-06	24.2064
genus.Haemophilus.id.3698	rs9328464	C	T	0.072	0.015	1.42e-06	23.04
genus.Haemophilus.id.3698	rs111582866	A	G	-0.124	0.026	1.27e-06	22.7456
genus.Haemophilus.id.3698	rs12191680	G	C	0.107	0.02	1.47e-07	28.6225
genus.Haemophilus.id.3698	rs9382510	T	C	-0.094	0.017	7.12e-08	30.5744
genus.Holdemanella.id.11393	rs12513188	A	G	0.09	0.02	4.65e-06	20.25
genus.Holdemanella.id.11393	rs8113760	A	G	0.079	0.017	4.62e-06	21.5952
genus.Holdemanella.id.11393	rs4541991	C	T	-0.093	0.019	2.1e-06	23.9584
genus.Holdemanella.id.11393	rs75764681	C	T	-0.283	0.06	1.94e-06	22.2469
genus.Holdemanella.id.11393	rs73011279	C	T	-0.096	0.02	1.36e-06	23.04
genus.Holdemanella.id.11393	rs607782	C	T	-0.085	0.017	7.19e-07	25
genus.Holdemanella.id.11393	rs761624	G	C	0.096	0.018	1.38e-07	28.4444
genus.Holdemania.id.2157	rs111745969	G	A	0.121	0.027	3.71e-06	20.0837
genus.Holdemania.id.2157	rs41438744	G	C	-0.125	0.027	2.44e-06	21.4335
genus.Holdemania.id.2157	rs150096134	A	T	0.162	0.033	2.38e-06	24.0992
genus.Holdemania.id.2157	rs116500994	T	G	-0.138	0.029	2.34e-06	22.6445
genus.Holdemania.id.2157	rs77293403	G	A	0.165	0.034	1.77e-06	23.551
genus.Holdemania.id.2157	rs6133067	C	T	0.091	0.018	5.17e-07	25.5586
genus.Holdemania.id.2157	rs9500080	T	C	0.093	0.018	4.09e-07	26.6944
genus.Holdemania.id.2157	rs1867876	C	T	0.084	0.016	2.74e-07	27.5625
genus.Howardella.id.2000	rs36081916	C	T	-0.181	0.04	4.7e-06	20.4756
genus.Howardella.id.2000	rs61771805	T	A	-0.137	0.03	4.03e-06	20.8544
genus.Howardella.id.2000	rs12452946	G	A	-0.106	0.023	3.8e-06	21.2401
genus.Howardella.id.2000	rs672217	A	G	0.164	0.035	3.52e-06	21.9559
genus.Howardella.id.2000	rs609430	G	T	-0.112	0.024	3.34e-06	21.7778
genus.Howardella.id.2000	rs1484873	G	A	-0.228	0.046	2.56e-06	24.5671
genus.Howardella.id.2000	rs17167098	A	G	-0.169	0.035	1.12e-06	23.3151
genus.Howardella.id.2000	rs901099	G	T	-0.127	0.025	6.53e-07	25.8064
genus.Hungatella.id.11306	rs72759041	T	G	-0.126	0.028	3.86e-06	20.25
genus.Hungatella.id.11306	rs13128780	C	T	-0.15	0.031	1.75e-06	23.4131
genus.Intestinibacter.id.11345	rs2702387	G	A	0.061	0.013	4.26e-06	22.0178
genus.Intestinibacter.id.11345	rs6875660	T	C	0.089	0.019	3.06e-06	21.9418
genus.Intestinibacter.id.11345	rs118030283	A	G	-0.152	0.032	2.67e-06	22.5625
genus.Intestinibacter.id.11345	rs478972	C	T	-0.143	0.03	1.82e-06	22.7211
genus.Intestinibacter.id.11345	rs16938435	C	T	-0.112	0.024	1.8e-06	21.7778
genus.Intestinibacter.id.11345	rs4327025	A	G	-0.081	0.015	1.64e-07	29.16
genus.Intestinibacter.id.11345	rs10805326	A	G	0.078	0.014	3.55e-08	31.0408
genus.Intestinimonas.id.2062	rs72982915	T	C	0.183	0.04	4.91e-06	20.9306
genus.Intestinimonas.id.2062	rs1859797	A	G	0.06	0.013	4.12e-06	21.3018
genus.Intestinimonas.id.2062	rs7170984	C	T	-0.066	0.014	2.98e-06	22.2245
genus.Intestinimonas.id.2062	rs62240188	A	G	0.13	0.027	2.2e-06	23.1824
genus.Intestinimonas.id.2062	rs12566247	A	T	0.064	0.014	2.19e-06	20.898
genus.Intestinimonas.id.2062	rs10262702	C	T	0.092	0.019	2.06e-06	23.446
genus.Intestinimonas.id.2062	rs2731794	T	C	0.121	0.026	1.92e-06	21.6583
genus.Intestinimonas.id.2062	rs2930225	T	G	0.073	0.015	1.35e-06	23.6844
genus.Intestinimonas.id.2062	rs4784055	C	T	-0.175	0.039	8.72e-07	20.1348
genus.Intestinimonas.id.2062	rs716604	G	A	0.082	0.017	8.57e-07	23.2664
genus.Intestinimonas.id.2062	rs11258178	G	A	0.066	0.013	6.98e-07	25.7751
genus.Intestinimonas.id.2062	rs12226153	G	A	-0.151	0.031	5.12e-07	23.7263
genus.Lachnoclostridium.id.11308	rs4738679	A	G	-0.052	0.011	4.42e-06	22.3471
genus.Lachnoclostridium.id.11308	rs789029	T	C	-0.064	0.014	3.75e-06	20.898
genus.Lachnoclostridium.id.11308	rs78068103	G	A	0.089	0.019	3.67e-06	21.9418
genus.Lachnoclostridium.id.11308	rs61915992	T	A	0.08	0.017	2.67e-06	22.1453
genus.Lachnoclostridium.id.11308	rs615997	C	T	0.051	0.011	2.03e-06	21.4959
genus.Lachnoclostridium.id.11308	rs62285313	G	A	0.086	0.018	1.58e-06	22.8272
genus.Lachnoclostridium.id.11308	rs6112314	C	A	-0.056	0.011	2.43e-07	25.9174
genus.Lachnospira.id.2004	rs2326833	G	C	-0.078	0.017	4.6e-06	21.0519
genus.Lachnospira.id.2004	rs56791201	C	T	0.052	0.011	2.93e-06	22.3471
genus.Lachnospira.id.2004	rs4686798	C	T	0.053	0.011	2.74e-06	23.2149
genus.Lachnospira.id.2004	rs4923324	A	G	-0.062	0.013	2.44e-06	22.7456
genus.Lachnospira.id.2004	rs13157098	G	A	-0.077	0.016	5.99e-07	23.1602
genus.LachnospiraceaeFCS020group.id.11314	rs9919338	C	G	-0.055	0.012	4.91e-06	21.0069
genus.LachnospiraceaeFCS020group.id.11314	rs2862811	C	T	0.056	0.012	3.92e-06	21.7778
genus.LachnospiraceaeFCS020group.id.11314	rs369444	G	C	0.125	0.026	3.15e-06	23.1139
genus.LachnospiraceaeFCS020group.id.11314	rs10093861	A	G	-0.057	0.012	3.06e-06	22.5625
genus.LachnospiraceaeFCS020group.id.11314	rs35035870	C	T	-0.191	0.041	2.62e-06	21.702
genus.LachnospiraceaeFCS020group.id.11314	rs113859143	C	G	-0.109	0.024	2.55e-06	20.6267
genus.LachnospiraceaeFCS020group.id.11314	rs12078956	G	C	0.106	0.022	2.15e-06	23.2149
genus.LachnospiraceaeFCS020group.id.11314	rs72793667	G	A	-0.117	0.025	1.63e-06	21.9024
genus.LachnospiraceaeFCS020group.id.11314	rs1363769	C	T	-0.201	0.045	1.58e-06	19.9511
genus.LachnospiraceaeFCS020group.id.11314	rs9788306	T	C	-0.063	0.013	1.39e-06	23.4852
genus.LachnospiraceaeFCS020group.id.11314	rs7249113	A	G	0.068	0.013	3.72e-07	27.3609
genus.LachnospiraceaeNC2004group.id.11316	rs3756315	G	A	-0.088	0.019	3.33e-06	21.4515
genus.LachnospiraceaeNC2004group.id.11316	rs12127733	A	G	0.115	0.025	3.11e-06	21.16
genus.LachnospiraceaeNC2004group.id.11316	rs6116753	A	G	0.099	0.021	2.92e-06	22.2245
genus.LachnospiraceaeND3007group.id.11317	rs13110238	G	C	-0.064	0.014	4.48e-06	20.898
genus.LachnospiraceaeND3007group.id.11317	rs9932954	G	A	-0.056	0.012	1.25e-06	21.7778
genus.LachnospiraceaeNK4A136group.id.11319	rs73044693	G	A	-0.108	0.023	3.57e-06	22.0491
genus.LachnospiraceaeNK4A136group.id.11319	rs7832116	G	A	-0.071	0.015	3.57e-06	22.4044
genus.LachnospiraceaeNK4A136group.id.11319	rs76193507	G	A	-0.23	0.05	2.93e-06	21.16
genus.LachnospiraceaeNK4A136group.id.11319	rs7616165	T	G	-0.231	0.048	2.77e-06	23.1602
genus.LachnospiraceaeNK4A136group.id.11319	rs68104925	C	T	-0.055	0.012	2.37e-06	21.0069
genus.LachnospiraceaeNK4A136group.id.11319	rs160061	G	A	0.051	0.011	2.12e-06	21.4959
genus.LachnospiraceaeNK4A136group.id.11319	rs954878	G	A	-0.052	0.011	1.78e-06	22.3471
genus.LachnospiraceaeNK4A136group.id.11319	rs12362320	C	G	0.057	0.012	8.04e-07	22.5625
genus.LachnospiraceaeUCG001.id.11321	rs9403580	T	C	0.108	0.023	3.47e-06	22.0491
genus.LachnospiraceaeUCG001.id.11321	rs78848836	G	A	-0.119	0.026	3.38e-06	20.9482
genus.LachnospiraceaeUCG001.id.11321	rs74034332	A	G	0.168	0.038	3.33e-06	19.5457
genus.LachnospiraceaeUCG001.id.11321	rs573933	C	T	-0.108	0.023	3.11e-06	22.0491
genus.LachnospiraceaeUCG001.id.11321	rs10815577	G	C	-0.068	0.014	1.72e-06	23.5918
genus.LachnospiraceaeUCG001.id.11321	rs2050911	A	G	0.075	0.015	1.11e-06	25
genus.LachnospiraceaeUCG001.id.11321	rs985416	T	C	0.097	0.018	1.46e-07	29.0401
genus.LachnospiraceaeUCG001.id.11321	rs437876	C	T	0.078	0.014	7.17e-08	31.0408
genus.LachnospiraceaeUCG004.id.11324	rs35182105	G	A	-0.11	0.024	4.87e-06	21.0069
genus.LachnospiraceaeUCG004.id.11324	rs2444793	T	C	-0.054	0.012	4.77e-06	20.25
genus.LachnospiraceaeUCG004.id.11324	rs11128180	G	A	0.065	0.014	4.52e-06	21.5561
genus.LachnospiraceaeUCG004.id.11324	rs12894272	G	A	0.058	0.013	4.34e-06	19.9053
genus.LachnospiraceaeUCG004.id.11324	rs12673420	A	G	0.055	0.012	2.98e-06	21.0069
genus.LachnospiraceaeUCG004.id.11324	rs2882478	A	G	-0.058	0.012	1.21e-06	23.3611
genus.LachnospiraceaeUCG004.id.11324	rs12747809	A	G	-0.062	0.013	8.65e-07	22.7456
genus.LachnospiraceaeUCG008.id.11328	rs57091572	G	A	-0.11	0.024	2.86e-06	21.0069
genus.LachnospiraceaeUCG008.id.11328	rs13024781	C	T	-0.08	0.017	2.29e-06	22.1453
genus.LachnospiraceaeUCG008.id.11328	rs955844	C	A	0.112	0.023	1.81e-06	23.7127
genus.LachnospiraceaeUCG008.id.11328	rs62277846	T	C	0.102	0.021	1.59e-06	23.5918
genus.LachnospiraceaeUCG008.id.11328	rs10801803	A	G	-0.117	0.024	1.4e-06	23.7656
genus.LachnospiraceaeUCG008.id.11328	rs10741777	C	T	-0.097	0.019	7.69e-07	26.0637
genus.LachnospiraceaeUCG008.id.11328	rs67078837	C	T	-0.085	0.017	7.68e-07	25
genus.LachnospiraceaeUCG008.id.11328	rs9873555	C	G	-0.121	0.023	2.41e-07	27.6767
genus.LachnospiraceaeUCG008.id.11328	rs10793103	T	C	0.097	0.018	9.35e-08	29.0401
genus.LachnospiraceaeUCG010.id.11330	rs10414815	C	T	0.105	0.023	4.24e-06	20.8412
genus.LachnospiraceaeUCG010.id.11330	rs74315802	T	G	0.087	0.018	3.19e-06	23.3611
genus.LachnospiraceaeUCG010.id.11330	rs12346653	T	C	0.066	0.014	2.7e-06	22.2245
genus.LachnospiraceaeUCG010.id.11330	rs72761829	T	A	0.112	0.024	2.58e-06	21.7778
genus.LachnospiraceaeUCG010.id.11330	rs9981767	C	A	0.066	0.013	9.96e-07	25.7751
genus.LachnospiraceaeUCG010.id.11330	rs11192447	G	A	0.127	0.024	4.69e-07	28.0017
genus.Lactobacillus.id.1837	rs1530559	A	G	0.08	0.018	4.93e-06	19.7531
genus.Lactobacillus.id.1837	rs768253	G	T	-0.079	0.017	4.25e-06	21.5952
genus.Lactobacillus.id.1837	rs6092149	T	A	-0.08	0.017	3.29e-06	22.1453
genus.Lactobacillus.id.1837	rs7399658	A	G	-0.107	0.022	3.12e-06	23.655
genus.Lactobacillus.id.1837	rs62314653	A	C	0.188	0.039	2.24e-06	23.2373
genus.Lactobacillus.id.1837	rs11674854	T	C	-0.085	0.018	1.59e-06	22.2994
genus.Lactobacillus.id.1837	rs328312	A	T	0.082	0.017	1.41e-06	23.2664
genus.Lactobacillus.id.1837	rs16861661	A	G	-0.183	0.038	1.28e-06	23.1918
genus.Lactobacillus.id.1837	rs921925	C	A	0.099	0.02	9.72e-07	24.5025
genus.Lactococcus.id.1851	rs7992246	C	T	0.104	0.023	4.45e-06	20.4461
genus.Lactococcus.id.1851	rs55910161	T	C	0.146	0.031	2.36e-06	22.1811
genus.Lactococcus.id.1851	rs4766997	T	C	0.115	0.024	2.06e-06	22.9601
genus.Lactococcus.id.1851	rs2293361	T	C	-0.199	0.043	1.4e-06	21.4175
genus.Lactococcus.id.1851	rs10417872	G	T	0.118	0.025	1.29e-06	22.2784
genus.Lactococcus.id.1851	rs123059	C	T	-0.137	0.027	1.27e-06	25.7462
genus.Lactococcus.id.1851	rs757872	C	G	0.141	0.028	4.37e-07	25.3584
genus.Lactococcus.id.1851	rs34757988	C	G	0.122	0.023	8.95e-08	28.1361
genus.Marvinbryantia.id.2005	rs11645029	C	G	-0.061	0.013	4.15e-06	22.0178
genus.Marvinbryantia.id.2005	rs72948274	C	A	-0.126	0.027	3.26e-06	21.7778
genus.Marvinbryantia.id.2005	rs2863363	G	A	0.063	0.014	3.11e-06	20.25
genus.Marvinbryantia.id.2005	rs1187983	T	C	-0.094	0.019	2.02e-06	24.4765
genus.Marvinbryantia.id.2005	rs61884471	A	G	0.124	0.025	1.01e-06	24.6016
genus.Marvinbryantia.id.2005	rs2842896	T	C	-0.065	0.013	7.25e-07	25
genus.Marvinbryantia.id.2005	rs2724813	G	A	-0.084	0.017	6.28e-07	24.4152
genus.Methanobrevibacter.id.123	rs894996	A	C	0.214	0.046	3.82e-06	21.6427
genus.Methanobrevibacter.id.123	rs10202904	G	T	-0.113	0.024	3.09e-06	22.1684
genus.Methanobrevibacter.id.123	rs76029318	C	T	0.223	0.045	1.08e-06	24.5575
genus.Odoribacter.id.952	rs28417404	G	A	-0.073	0.016	3.68e-06	20.8164
genus.Odoribacter.id.952	rs10093869	G	A	-0.058	0.013	3.67e-06	19.9053
genus.Odoribacter.id.952	rs77779484	A	G	-0.133	0.027	6.56e-07	24.2647
genus.Odoribacter.id.952	rs503751	G	C	0.062	0.012	2.08e-07	26.6944
genus.Olsenella.id.822	rs1035588	G	A	-0.108	0.024	4.86e-06	20.25
genus.Olsenella.id.822	rs6046522	T	C	0.123	0.027	4.48e-06	20.7531
genus.Olsenella.id.822	rs35225860	G	A	-0.224	0.048	3.87e-06	21.7778
genus.Olsenella.id.822	rs2759329	A	G	-0.111	0.024	3.43e-06	21.3906
genus.Olsenella.id.822	rs72691585	A	C	-0.249	0.052	2.95e-06	22.9294
genus.Olsenella.id.822	rs17148768	A	G	0.14	0.03	2.2e-06	21.7778
genus.Olsenella.id.822	rs62112538	T	C	-0.199	0.041	1.19e-06	23.558
genus.Oscillibacter.id.2063	rs11990279	C	T	-0.082	0.018	4.94e-06	20.7531
genus.Oscillibacter.id.2063	rs137917150	A	T	-0.175	0.039	4.62e-06	20.1348
genus.Oscillibacter.id.2063	rs16934185	G	A	-0.13	0.028	4.38e-06	21.5561
genus.Oscillibacter.id.2063	rs12649930	G	T	0.122	0.026	4.09e-06	22.0178
genus.Oscillibacter.id.2063	rs61883564	G	A	-0.101	0.022	3.39e-06	21.0764
genus.Oscillibacter.id.2063	rs4506202	G	A	-0.071	0.015	3.21e-06	22.4044
genus.Oscillibacter.id.2063	rs16866406	G	A	0.099	0.021	3.08e-06	22.2245
genus.Oscillibacter.id.2063	rs761240	G	T	-0.177	0.039	2.04e-06	20.5976
genus.Oscillibacter.id.2063	rs36095275	T	C	-0.075	0.016	1.4e-06	21.9727
genus.Oscillibacter.id.2063	rs133832	C	A	-0.08	0.016	1.15e-06	25
genus.Oscillibacter.id.2063	rs11627628	C	T	0.144	0.029	1.01e-06	24.6564
genus.Oscillibacter.id.2063	rs9393920	G	A	-0.074	0.015	9.92e-07	24.3378
genus.Oscillibacter.id.2063	rs234108	G	A	0.075	0.015	9.16e-07	25
genus.Oscillospira.id.2064	rs28889936	C	A	0.114	0.025	3.37e-06	20.7936
genus.Oscillospira.id.2064	rs1954532	C	T	-0.083	0.018	2.27e-06	21.2623
genus.Oscillospira.id.2064	rs73038677	A	T	-0.083	0.017	1.09e-06	23.8374
genus.Oscillospira.id.2064	rs12206468	A	G	-0.133	0.027	1.04e-06	24.2647
genus.Oxalobacter.id.2978	rs11108500	G	A	-0.199	0.043	3.74e-06	21.4175
genus.Oxalobacter.id.2978	rs1569853	C	T	-0.138	0.03	3.65e-06	21.16
genus.Oxalobacter.id.2978	rs10464997	A	G	0.138	0.029	3.3e-06	22.6445
genus.Oxalobacter.id.2978	rs12002250	C	A	0.217	0.047	1.42e-06	21.3169
genus.Oxalobacter.id.2978	rs6071435	A	T	-0.106	0.021	1.07e-06	25.4785
genus.Oxalobacter.id.2978	rs36057338	T	G	0.208	0.042	8.8e-07	24.5261
genus.Oxalobacter.id.2978	rs6000536	T	C	-0.131	0.025	2.06e-07	27.4576
genus.Oxalobacter.id.2978	rs4428215	A	G	0.13	0.024	7.51e-08	29.3403
genus.Oxalobacter.id.2978	rs736744	T	C	0.118	0.021	2.57e-08	31.5737
genus.Parabacteroides.id.954	rs4236095	A	G	0.076	0.016	1.93e-06	22.5625
genus.Parabacteroides.id.954	rs115602804	A	G	0.103	0.022	1.93e-06	21.9194
genus.Parabacteroides.id.954	rs3860755	C	G	0.056	0.012	1.71e-06	21.7778
genus.Parabacteroides.id.954	rs60884758	T	C	-0.07	0.014	5.71e-07	25
genus.Paraprevotella.id.962	rs3008582	C	T	0.106	0.023	4.36e-06	21.2401
genus.Paraprevotella.id.962	rs145020347	G	A	-0.125	0.026	4.03e-06	23.1139
genus.Paraprevotella.id.962	rs4756632	T	G	-0.139	0.029	3.82e-06	22.9738
genus.Paraprevotella.id.962	rs4767113	T	C	0.088	0.018	2.14e-06	23.9012
genus.Paraprevotella.id.962	rs140997932	C	T	-0.162	0.035	2.11e-06	21.4237
genus.Paraprevotella.id.962	rs17785622	G	A	0.248	0.052	1.93e-06	22.7456
genus.Paraprevotella.id.962	rs9900242	G	A	-0.085	0.018	1.14e-06	22.2994
genus.Paraprevotella.id.962	rs9602779	C	A	-0.107	0.022	6.93e-07	23.655
genus.Paraprevotella.id.962	rs2081023	G	A	-0.123	0.024	2.64e-07	26.2656
genus.Parasutterella.id.2892	rs823424	A	G	-0.071	0.016	4.95e-06	19.6914
genus.Parasutterella.id.2892	rs8039785	G	T	0.062	0.013	3.62e-06	22.7456
genus.Parasutterella.id.2892	rs35055552	C	T	0.11	0.024	3.35e-06	21.0069
genus.Parasutterella.id.2892	rs2090816	C	A	0.084	0.018	2.9e-06	21.7778
genus.Parasutterella.id.2892	rs55877868	C	A	-0.104	0.023	2.87e-06	20.4461
genus.Parasutterella.id.2892	rs1403396	T	A	-0.076	0.016	2.76e-06	22.5625
genus.Parasutterella.id.2892	rs6828768	T	C	0.064	0.013	1.78e-06	24.2367
genus.Parasutterella.id.2892	rs78383039	C	T	-0.146	0.03	1.57e-06	23.6844
genus.Parasutterella.id.2892	rs35414597	A	T	-0.068	0.014	1.51e-06	23.5918
genus.Parasutterella.id.2892	rs7303158	T	C	0.065	0.013	1.33e-06	25
genus.Parasutterella.id.2892	rs10899911	G	A	-0.072	0.015	1.15e-06	23.04
genus.Parasutterella.id.2892	rs7572229	A	G	0.066	0.013	6.32e-07	25.7751
genus.Parasutterella.id.2892	rs2387977	C	T	-0.068	0.013	5.38e-07	27.3609
genus.Peptococcus.id.2037	rs7766680	C	G	0.098	0.021	3.51e-06	21.7778
genus.Peptococcus.id.2037	rs413827	A	G	0.11	0.024	3.3e-06	21.0069
genus.Peptococcus.id.2037	rs5770862	C	T	0.162	0.036	3.22e-06	20.25
genus.Peptococcus.id.2037	rs11030569	T	A	-0.174	0.037	3.13e-06	22.1154
genus.Peptococcus.id.2037	rs7033353	G	T	0.09	0.019	2.22e-06	22.4377
genus.Peptococcus.id.2037	rs2054133	A	G	0.09	0.019	2.14e-06	22.4377
genus.Peptococcus.id.2037	rs34282744	C	G	0.192	0.04	1.84e-06	23.04
genus.Peptococcus.id.2037	rs11001941	A	G	-0.196	0.039	1.33e-06	25.2571
genus.Peptococcus.id.2037	rs62424012	A	G	0.137	0.029	1.15e-06	22.3175
genus.Peptococcus.id.2037	rs77681628	T	C	0.2	0.039	2.69e-07	26.2985
genus.Peptococcus.id.2037	rs10031059	C	T	-0.121	0.023	1.24e-07	27.6767
genus.Peptococcus.id.2037	rs75754569	G	C	0.181	0.032	1.1e-08	31.9932
genus.Phascolarctobacterium.id.2168	rs1264476	G	T	0.077	0.017	4.3e-06	20.5156
genus.Phascolarctobacterium.id.2168	rs74540770	A	G	-0.121	0.026	3.6e-06	21.6583
genus.Phascolarctobacterium.id.2168	rs12618201	G	A	0.064	0.014	3.38e-06	20.898
genus.Phascolarctobacterium.id.2168	rs76124218	G	C	-0.159	0.034	2.67e-06	21.8694
genus.Phascolarctobacterium.id.2168	rs6427992	C	G	-0.065	0.014	2.09e-06	21.5561
genus.Phascolarctobacterium.id.2168	rs56069061	A	G	-0.111	0.023	1.87e-06	23.2911
genus.Phascolarctobacterium.id.2168	rs56157888	C	A	0.095	0.019	1.09e-06	25
genus.Phascolarctobacterium.id.2168	rs75882962	C	T	0.097	0.019	3.19e-07	26.0637
genus.Prevotella7.id.11182	rs2240542	T	C	0.121	0.026	4.84e-06	21.6583
genus.Prevotella7.id.11182	rs430270	C	A	0.139	0.03	2.87e-06	21.4678
genus.Prevotella7.id.11182	rs9608249	G	A	-0.158	0.034	2.07e-06	21.5952
genus.Prevotella7.id.11182	rs9959718	A	G	0.133	0.028	1.9e-06	22.5625
genus.Prevotella7.id.11182	rs57404562	A	C	0.155	0.032	6.22e-07	23.4619
genus.Prevotella9.id.11183	rs9428102	G	A	-0.078	0.018	4.62e-06	18.7778
genus.Prevotella9.id.11183	rs7232121	C	G	0.067	0.014	3.76e-06	22.9031
genus.Prevotella9.id.11183	rs10512344	G	C	0.247	0.054	3.19e-06	20.9222
genus.Prevotella9.id.11183	rs117271932	G	A	0.208	0.044	2.82e-06	22.3471
genus.Prevotella9.id.11183	rs746764	C	T	-0.092	0.019	2.04e-06	23.446
genus.Prevotella9.id.11183	rs11685699	T	C	-0.141	0.03	2.03e-06	22.09
genus.Prevotella9.id.11183	rs2683313	G	A	-0.072	0.015	1.69e-06	23.04
genus.Prevotella9.id.11183	rs111509883	C	T	0.171	0.035	1.24e-06	23.8702
genus.RikenellaceaeRC9gutgroup.id.11191	rs9887954	A	G	-0.115	0.025	4.81e-06	21.16
genus.RikenellaceaeRC9gutgroup.id.11191	rs4717843	T	G	-0.119	0.026	4.72e-06	20.9482
genus.RikenellaceaeRC9gutgroup.id.11191	rs80309088	A	G	0.174	0.038	4.56e-06	20.9668
genus.RikenellaceaeRC9gutgroup.id.11191	rs2998141	C	T	-0.136	0.029	4.42e-06	21.9929
genus.RikenellaceaeRC9gutgroup.id.11191	rs17582787	G	A	-0.158	0.034	3.55e-06	21.5952
genus.RikenellaceaeRC9gutgroup.id.11191	rs2900503	T	G	-0.172	0.033	1.55e-07	27.1662
genus.Romboutsia.id.11347	rs62504452	G	A	-0.071	0.016	4.66e-06	19.6914
genus.Romboutsia.id.11347	rs10279978	G	A	-0.062	0.013	1.17e-06	22.7456
genus.Romboutsia.id.11347	rs61841503	A	G	0.093	0.017	4e-08	29.9273
genus.Roseburia.id.2012	rs9300744	T	C	-0.059	0.013	4.75e-06	20.5976
genus.Roseburia.id.2012	rs4748237	C	G	0.049	0.011	4.67e-06	19.843
genus.Roseburia.id.2012	rs2943022	C	T	0.049	0.011	4.11e-06	19.843
genus.Roseburia.id.2012	rs6445851	A	G	-0.05	0.011	3.53e-06	20.6612
genus.Roseburia.id.2012	rs16910295	C	T	-0.098	0.021	2.91e-06	21.7778
genus.Roseburia.id.2012	rs6930661	T	C	-0.096	0.02	2.48e-06	23.04
genus.Roseburia.id.2012	rs116270582	A	T	-0.154	0.033	1.2e-06	21.7778
genus.Roseburia.id.2012	rs2160994	C	T	0.055	0.011	9.7e-07	25
genus.Roseburia.id.2012	rs2034589	C	G	0.063	0.012	5.01e-07	27.5625
genus.Ruminiclostridium5.id.11355	rs113753996	C	T	0.082	0.017	3.99e-06	23.2664
genus.Ruminiclostridium5.id.11355	rs1492620	C	T	-0.083	0.018	3.53e-06	21.2623
genus.Ruminiclostridium5.id.11355	rs6121460	A	G	0.093	0.02	2.64e-06	21.6225
genus.Ruminiclostridium5.id.11355	rs10827477	G	A	-0.055	0.012	2.19e-06	21.0069
genus.Ruminiclostridium5.id.11355	rs2482038	A	C	0.052	0.011	1.7e-06	22.3471
genus.Ruminiclostridium5.id.11355	rs2286384	C	G	-0.052	0.011	1.44e-06	22.3471
genus.Ruminiclostridium5.id.11355	rs243585	G	C	-0.059	0.012	1.33e-06	24.1736
genus.Ruminiclostridium5.id.11355	rs79968837	G	A	-0.095	0.019	1.15e-06	25
genus.Ruminiclostridium6.id.11356	rs72991535	G	T	0.136	0.03	4.95e-06	20.5511
genus.Ruminiclostridium6.id.11356	rs11992182	C	A	0.063	0.014	4.65e-06	20.25
genus.Ruminiclostridium6.id.11356	rs10829821	C	T	-0.098	0.022	3.47e-06	19.843
genus.Ruminiclostridium6.id.11356	rs663262	C	T	-0.135	0.031	3.39e-06	18.9646
genus.Ruminiclostridium6.id.11356	rs79968172	A	G	0.116	0.024	1.66e-06	23.3611
genus.Ruminiclostridium6.id.11356	rs77193512	G	A	0.074	0.015	1.3e-06	24.3378
genus.Ruminiclostridium6.id.11356	rs61060922	G	T	0.159	0.032	1.09e-06	24.6885
genus.Ruminiclostridium6.id.11356	rs71414120	G	T	0.201	0.041	1.08e-06	24.0339
genus.Ruminiclostridium6.id.11356	rs1756364	T	G	0.1	0.02	2.54e-07	25
genus.Ruminiclostridium9.id.11357	rs6082461	C	A	0.059	0.013	4.87e-06	20.5976
genus.Ruminiclostridium9.id.11357	rs9522712	C	T	0.07	0.015	4.66e-06	21.7778
genus.Ruminiclostridium9.id.11357	rs113048721	G	C	0.06	0.013	4.1e-06	21.3018
genus.Ruminiclostridium9.id.11357	rs12419854	A	T	-0.073	0.016	3.18e-06	20.8164
genus.Ruminiclostridium9.id.11357	rs12040548	T	G	0.057	0.012	3.15e-06	22.5625
genus.Ruminiclostridium9.id.11357	rs918449	G	A	-0.095	0.02	2.56e-06	22.5625
genus.Ruminiclostridium9.id.11357	rs115044523	A	G	-0.098	0.02	2.37e-06	24.01
genus.Ruminiclostridium9.id.11357	rs73592673	T	A	-0.082	0.017	2.14e-06	23.2664
genus.Ruminiclostridium9.id.11357	rs57665991	G	C	-0.064	0.012	2.07e-07	28.4444
genus.RuminococcaceaeNK4A214group.id.11358	rs35559912	C	T	-0.093	0.02	4.89e-06	21.6225
genus.RuminococcaceaeNK4A214group.id.11358	rs12731	G	A	-0.053	0.012	4.87e-06	19.5069
genus.RuminococcaceaeNK4A214group.id.11358	rs147475196	G	A	-0.134	0.03	4.72e-06	19.9511
genus.RuminococcaceaeNK4A214group.id.11358	rs34576931	C	G	-0.087	0.019	4.72e-06	20.9668
genus.RuminococcaceaeNK4A214group.id.11358	rs4814689	T	C	-0.108	0.023	4.55e-06	22.0491
genus.RuminococcaceaeNK4A214group.id.11358	rs114244418	G	C	-0.175	0.037	3.59e-06	22.3703
genus.RuminococcaceaeNK4A214group.id.11358	rs12642039	C	T	-0.055	0.012	3.43e-06	21.0069
genus.RuminococcaceaeNK4A214group.id.11358	rs7573569	C	T	0.108	0.023	3.23e-06	22.0491
genus.RuminococcaceaeNK4A214group.id.11358	rs73158814	G	C	-0.109	0.023	2.2e-06	22.4594
genus.RuminococcaceaeNK4A214group.id.11358	rs136761	A	G	-0.059	0.012	8.15e-07	24.1736
genus.RuminococcaceaeNK4A214group.id.11358	rs11586410	A	G	-0.086	0.017	3.66e-07	25.5917
genus.RuminococcaceaeNK4A214group.id.11358	rs5994253	G	A	-0.081	0.016	2.35e-07	25.6289
genus.RuminococcaceaeUCG002.id.11360	rs72874194	C	G	-0.077	0.017	3.47e-06	20.5156
genus.RuminococcaceaeUCG002.id.11360	rs2265670	G	C	-0.051	0.011	2.99e-06	21.4959
genus.RuminococcaceaeUCG002.id.11360	rs12463378	G	A	-0.052	0.011	2.96e-06	22.3471
genus.RuminococcaceaeUCG002.id.11360	rs10916131	T	C	-0.069	0.015	2.87e-06	21.16
genus.RuminococcaceaeUCG002.id.11360	rs79016051	T	C	-0.089	0.019	2.34e-06	21.9418
genus.RuminococcaceaeUCG002.id.11360	rs116974815	A	C	-0.19	0.04	2.03e-06	22.5625
genus.RuminococcaceaeUCG002.id.11360	rs7120052	C	A	0.062	0.014	1.97e-06	19.6122
genus.RuminococcaceaeUCG002.id.11360	rs11750293	T	G	-0.058	0.012	1.76e-06	23.3611
genus.RuminococcaceaeUCG002.id.11360	rs7155595	A	C	0.057	0.012	1.15e-06	22.5625
genus.RuminococcaceaeUCG002.id.11360	rs67746927	G	C	-0.054	0.011	9.17e-07	24.0992
genus.RuminococcaceaeUCG002.id.11360	rs10927423	A	C	-0.071	0.015	8.5e-07	22.4044
genus.RuminococcaceaeUCG002.id.11360	rs55793120	C	T	0.137	0.027	4.81e-07	25.7462
genus.RuminococcaceaeUCG002.id.11360	rs77564310	C	A	-0.071	0.014	3.29e-07	25.7194
genus.RuminococcaceaeUCG003.id.11361	rs4532474	A	G	0.077	0.017	4.82e-06	20.5156
genus.RuminococcaceaeUCG003.id.11361	rs3013089	A	G	-0.055	0.012	4.38e-06	21.0069
genus.RuminococcaceaeUCG003.id.11361	rs10490280	T	C	-0.067	0.014	4.16e-06	22.9031
genus.RuminococcaceaeUCG003.id.11361	rs4452755	C	A	-0.063	0.013	3.29e-06	23.4852
genus.RuminococcaceaeUCG003.id.11361	rs16959793	C	A	-0.063	0.013	2.22e-06	23.4852
genus.RuminococcaceaeUCG003.id.11361	rs11243416	C	T	-0.093	0.019	1.67e-06	23.9584
genus.RuminococcaceaeUCG003.id.11361	rs11613919	T	G	0.073	0.016	1.63e-06	20.8164
genus.RuminococcaceaeUCG003.id.11361	rs6759615	G	A	0.103	0.02	7.86e-07	26.5225
genus.RuminococcaceaeUCG003.id.11361	rs646327	A	G	0.059	0.012	7.83e-07	24.1736
genus.RuminococcaceaeUCG003.id.11361	rs73341549	C	T	-0.17	0.032	1.51e-07	28.2227
genus.RuminococcaceaeUCG004.id.11362	rs511258	A	G	-0.076	0.016	4.52e-06	22.5625
genus.RuminococcaceaeUCG004.id.11362	rs12125734	T	G	0.134	0.026	2.09e-07	26.5621
genus.RuminococcaceaeUCG004.id.11362	rs6769553	G	A	0.085	0.016	7.91e-08	28.2227
genus.RuminococcaceaeUCG005.id.11363	rs7449320	A	C	0.06	0.013	4.81e-06	21.3018
genus.RuminococcaceaeUCG005.id.11363	rs10873449	C	T	0.065	0.014	4.11e-06	21.5561
genus.RuminococcaceaeUCG005.id.11363	rs35166120	G	C	-0.069	0.015	3.75e-06	21.16
genus.RuminococcaceaeUCG005.id.11363	rs2893871	A	G	-0.074	0.016	3.54e-06	21.3906
genus.RuminococcaceaeUCG005.id.11363	rs114279581	G	A	-0.147	0.032	3.22e-06	21.1025
genus.RuminococcaceaeUCG005.id.11363	rs12288512	G	A	0.067	0.014	3.1e-06	22.9031
genus.RuminococcaceaeUCG005.id.11363	rs7555878	G	A	0.059	0.013	2.81e-06	20.5976
genus.RuminococcaceaeUCG005.id.11363	rs394449	T	A	0.069	0.015	2.6e-06	21.16
genus.RuminococcaceaeUCG005.id.11363	rs12458218	C	T	0.068	0.014	2.41e-06	23.5918
genus.RuminococcaceaeUCG005.id.11363	rs60081663	G	C	0.158	0.032	9.28e-07	24.3789
genus.RuminococcaceaeUCG005.id.11363	rs34781347	A	G	0.189	0.039	6.05e-07	23.4852
genus.RuminococcaceaeUCG005.id.11363	rs10950694	C	T	0.058	0.011	4.3e-07	27.8017
genus.RuminococcaceaeUCG009.id.11366	rs2192926	G	A	-0.089	0.019	4.88e-06	21.9418
genus.RuminococcaceaeUCG009.id.11366	rs12508214	T	C	-0.077	0.017	4.75e-06	20.5156
genus.RuminococcaceaeUCG009.id.11366	rs4079028	T	C	0.092	0.02	3.28e-06	21.16
genus.RuminococcaceaeUCG009.id.11366	rs2058609	G	A	0.082	0.017	3.12e-06	23.2664
genus.RuminococcaceaeUCG009.id.11366	rs61779334	C	G	-0.138	0.029	1.94e-06	22.6445
genus.RuminococcaceaeUCG009.id.11366	rs4708333	G	T	-0.084	0.017	1.56e-06	24.4152
genus.RuminococcaceaeUCG009.id.11366	rs1550196	A	G	0.131	0.026	1.13e-06	25.3861
genus.RuminococcaceaeUCG009.id.11366	rs8009993	C	G	-0.136	0.024	4.42e-08	32.1111
genus.RuminococcaceaeUCG010.id.11367	rs7935775	T	A	-0.063	0.014	4.99e-06	20.25
genus.RuminococcaceaeUCG010.id.11367	rs12597105	A	G	0.067	0.014	4.87e-06	22.9031
genus.RuminococcaceaeUCG010.id.11367	rs35506912	C	G	-0.069	0.015	3.21e-06	21.16
genus.RuminococcaceaeUCG010.id.11367	rs2820282	C	A	-0.059	0.013	2.85e-06	20.5976
genus.RuminococcaceaeUCG010.id.11367	rs6958419	T	C	-0.059	0.012	2.84e-06	24.1736
genus.RuminococcaceaeUCG010.id.11367	rs682403	G	A	-0.059	0.012	2.37e-06	24.1736
genus.RuminococcaceaeUCG011.id.11368	rs2729556	T	C	-0.109	0.023	3.19e-06	22.4594
genus.RuminococcaceaeUCG011.id.11368	rs12636310	A	G	0.133	0.028	2.81e-06	22.5625
genus.RuminococcaceaeUCG011.id.11368	rs9729514	G	A	0.185	0.039	2.37e-06	22.5016
genus.RuminococcaceaeUCG011.id.11368	rs79113084	T	C	-0.152	0.032	2.06e-06	22.5625
genus.RuminococcaceaeUCG011.id.11368	rs12724320	T	C	-0.121	0.025	1.52e-06	23.4256
genus.RuminococcaceaeUCG011.id.11368	rs1416041	C	A	-0.182	0.034	7.04e-08	28.654
genus.RuminococcaceaeUCG013.id.11370	rs11581881	T	C	0.066	0.014	4.73e-06	22.2245
genus.RuminococcaceaeUCG013.id.11370	rs12485353	A	G	-0.061	0.013	4.19e-06	22.0178
genus.RuminococcaceaeUCG013.id.11370	rs16918863	C	A	0.111	0.024	4.16e-06	21.3906
genus.RuminococcaceaeUCG013.id.11370	rs76973485	T	G	0.195	0.042	3.35e-06	21.5561
genus.RuminococcaceaeUCG013.id.11370	rs75088940	C	T	-0.094	0.02	2.55e-06	22.09
genus.RuminococcaceaeUCG013.id.11370	rs12189346	A	G	0.068	0.015	1.68e-06	20.5511
genus.RuminococcaceaeUCG013.id.11370	rs12781711	T	C	-0.066	0.012	2.55e-08	30.25
genus.RuminococcaceaeUCG014.id.11371	rs56105232	A	G	0.139	0.03	2.91e-06	21.4678
genus.RuminococcaceaeUCG014.id.11371	rs72809222	C	T	0.067	0.014	2.41e-06	22.9031
genus.RuminococcaceaeUCG014.id.11371	rs10941294	T	C	-0.122	0.026	2.4e-06	22.0178
genus.RuminococcaceaeUCG014.id.11371	rs995642	T	C	0.06	0.013	1.9e-06	21.3018
genus.RuminococcaceaeUCG014.id.11371	rs12638134	G	T	0.058	0.012	1.21e-06	23.3611
genus.RuminococcaceaeUCG014.id.11371	rs115777838	C	T	-0.188	0.039	4.62e-07	23.2373
genus.Ruminococcus1.id.11373	rs11783695	T	G	-0.073	0.016	4.73e-06	20.8164
genus.Ruminococcus1.id.11373	rs6493760	T	C	0.054	0.012	3.38e-06	20.25
genus.Ruminococcus1.id.11373	rs7583465	T	C	0.053	0.011	2.56e-06	23.2149
genus.Ruminococcus1.id.11373	rs17781867	T	C	0.1	0.021	1.96e-06	22.6757
genus.Ruminococcus1.id.11373	rs7117576	G	A	0.083	0.017	6.48e-07	23.8374
genus.Ruminococcus1.id.11373	rs10769159	C	G	-0.064	0.011	5.29e-09	33.8512
genus.Ruminococcus2.id.11374	rs2997412	G	A	-0.057	0.012	4.22e-06	22.5625
genus.Ruminococcus2.id.11374	rs58681734	G	A	0.072	0.016	4.18e-06	20.25
genus.Ruminococcus2.id.11374	rs75140805	G	T	0.084	0.018	3.95e-06	21.7778
genus.Ruminococcus2.id.11374	rs2368224	G	T	0.2	0.044	3.63e-06	20.6612
genus.Ruminococcus2.id.11374	rs12986628	T	C	0.067	0.014	2.14e-06	22.9031
genus.Ruminococcus2.id.11374	rs7635831	A	G	0.062	0.013	1.98e-06	22.7456
genus.Ruminococcus2.id.11374	rs78120384	G	A	-0.193	0.039	3.31e-07	24.4898
genus.Ruminococcusgauvreauiigroup.id.11342	rs12539819	T	C	0.111	0.024	4.49e-06	21.3906
genus.Ruminococcusgauvreauiigroup.id.11342	rs10931481	A	G	0.061	0.013	3.38e-06	22.0178
genus.Ruminococcusgauvreauiigroup.id.11342	rs289410	A	G	-0.065	0.014	2.27e-06	21.5561
genus.Ruminococcusgauvreauiigroup.id.11342	rs1391597	T	C	0.059	0.012	1.86e-06	24.1736
genus.Ruminococcusgauvreauiigroup.id.11342	rs9870933	G	A	0.062	0.013	8.49e-07	22.7456
genus.Ruminococcusgauvreauiigroup.id.11342	rs71386687	G	T	0.121	0.024	2.91e-07	25.4184
genus.Ruminococcusgauvreauiigroup.id.11342	rs2047242	G	A	-0.068	0.013	2.46e-07	27.3609
genus.Ruminococcusgnavusgroup.id.14376	rs62167033	C	T	0.185	0.04	3.5e-06	21.3906
genus.Ruminococcusgnavusgroup.id.14376	rs12136548	T	C	0.09	0.02	3.1e-06	20.25
genus.Ruminococcusgnavusgroup.id.14376	rs934940	C	A	-0.105	0.023	2.74e-06	20.8412
genus.Ruminococcusgnavusgroup.id.14376	rs3124783	G	A	-0.116	0.025	2.67e-06	21.5296
genus.Ruminococcusgnavusgroup.id.14376	rs9872758	C	T	0.085	0.018	1.66e-06	22.2994
genus.Ruminococcusgnavusgroup.id.14376	rs2909242	A	C	-0.091	0.018	7.41e-07	25.5586
genus.Ruminococcusgnavusgroup.id.14376	rs13163520	A	G	-0.127	0.023	5.61e-08	30.4896
genus.Ruminococcustorquesgroup.id.14377	rs4073731	C	T	0.065	0.014	4.05e-06	21.5561
genus.Ruminococcustorquesgroup.id.14377	rs73130967	T	A	0.077	0.017	3.71e-06	20.5156
genus.Ruminococcustorquesgroup.id.14377	rs8080469	A	G	0.049	0.011	3.5e-06	19.843
genus.Ruminococcustorquesgroup.id.14377	rs12434631	G	A	0.075	0.015	2.77e-06	25
genus.Ruminococcustorquesgroup.id.14377	rs10904297	G	A	-0.168	0.039	2.69e-06	18.5562
genus.Ruminococcustorquesgroup.id.14377	rs773123	A	T	0.082	0.017	1.59e-06	23.2664
genus.Ruminococcustorquesgroup.id.14377	rs35866622	C	T	-0.061	0.011	2.21e-08	30.7521
genus.Sellimonas.id.14369	rs4600608	G	A	-0.137	0.03	4.95e-06	20.8544
genus.Sellimonas.id.14369	rs2187447	C	A	0.243	0.053	3.98e-06	21.0214
genus.Sellimonas.id.14369	rs56203279	C	T	-0.124	0.027	3.72e-06	21.0919
genus.Sellimonas.id.14369	rs2016057	C	A	-0.126	0.026	1.03e-06	23.4852
genus.Sellimonas.id.14369	rs13417181	C	T	0.167	0.034	7.62e-07	24.1254
genus.Sellimonas.id.14369	rs2371572	C	A	0.127	0.025	4.46e-07	25.8064
genus.Senegalimassilia.id.11160	rs7225245	A	G	0.079	0.017	4.18e-06	21.5952
genus.Senegalimassilia.id.11160	rs11787826	A	C	0.081	0.017	2.63e-06	22.7024
genus.Senegalimassilia.id.11160	rs72887800	A	T	-0.082	0.018	2.42e-06	20.7531
genus.Senegalimassilia.id.11160	rs57512504	A	T	0.082	0.017	2.03e-06	23.2664
genus.Slackia.id.825	rs58767323	C	G	-0.103	0.023	4.6e-06	20.0548
genus.Slackia.id.825	rs112764253	A	T	0.195	0.041	3.4e-06	22.6205
genus.Slackia.id.825	rs16894137	T	C	-0.123	0.026	2.71e-06	22.3802
genus.Slackia.id.825	rs12440440	G	A	0.09	0.019	2.63e-06	22.4377
genus.Slackia.id.825	rs4492265	G	A	-0.091	0.019	2.41e-06	22.9391
genus.Slackia.id.825	rs8901	T	C	0.093	0.019	6.07e-07	23.9584
genus.Streptococcus.id.1853	rs6806351	C	T	-0.063	0.014	4.94e-06	20.25
genus.Streptococcus.id.1853	rs395407	C	G	-0.079	0.017	4.37e-06	21.5952
genus.Streptococcus.id.1853	rs9903102	A	C	-0.071	0.016	4.18e-06	19.6914
genus.Streptococcus.id.1853	rs4968759	G	A	-0.052	0.011	3.78e-06	22.3471
genus.Streptococcus.id.1853	rs11720390	A	G	0.107	0.023	3.59e-06	21.6427
genus.Streptococcus.id.1853	rs10448310	G	A	-0.052	0.011	3.31e-06	22.3471
genus.Streptococcus.id.1853	rs17708276	G	A	-0.079	0.017	3.04e-06	21.5952
genus.Streptococcus.id.1853	rs7916711	G	A	0.103	0.022	2.72e-06	21.9194
genus.Streptococcus.id.1853	rs1918540	A	G	0.06	0.013	2.44e-06	21.3018
genus.Streptococcus.id.1853	rs11764382	G	A	-0.07	0.014	1.29e-06	25
genus.Streptococcus.id.1853	rs72739637	G	A	0.096	0.019	1.03e-06	25.5291
genus.Streptococcus.id.1853	rs11110281	C	T	-0.138	0.023	2.58e-09	36
genus.Subdoligranulum.id.2070	rs76664262	A	T	0.083	0.019	4.87e-06	19.0831
genus.Subdoligranulum.id.2070	rs2171249	T	C	0.107	0.023	4.51e-06	21.6427
genus.Subdoligranulum.id.2070	rs35940633	A	G	-0.051	0.011	4.22e-06	21.4959
genus.Subdoligranulum.id.2070	rs3761728	G	T	-0.054	0.012	3.87e-06	20.25
genus.Subdoligranulum.id.2070	rs6555306	C	T	-0.074	0.016	2.81e-06	21.3906
genus.Subdoligranulum.id.2070	rs2114677	T	C	-0.104	0.023	2.72e-06	20.4461
genus.Subdoligranulum.id.2070	rs4347804	G	A	0.166	0.036	2.18e-06	21.2623
genus.Subdoligranulum.id.2070	rs10065321	C	T	-0.051	0.011	2.1e-06	21.4959
genus.Subdoligranulum.id.2070	rs12638227	C	G	-0.056	0.011	2.48e-07	25.9174
genus.Sutterella.id.2896	rs143438747	C	T	-0.146	0.031	3.28e-06	22.1811
genus.Sutterella.id.2896	rs13173038	G	A	-0.072	0.015	2.73e-06	23.04
genus.Sutterella.id.2896	rs7499539	G	A	0.062	0.013	2.36e-06	22.7456
genus.Sutterella.id.2896	rs2321387	A	G	-0.059	0.012	1.87e-06	24.1736
genus.Terrisporobacter.id.11348	rs7034891	C	G	-0.08	0.017	4.54e-06	22.1453
genus.Terrisporobacter.id.11348	rs2872237	A	C	-0.081	0.018	3.97e-06	20.25
genus.Terrisporobacter.id.11348	rs1883097	T	C	0.226	0.045	4.16e-07	25.2227
genus.Turicibacter.id.2162	rs61265175	C	G	-0.086	0.019	4.14e-06	20.4875
genus.Turicibacter.id.2162	rs2834977	C	T	-0.096	0.021	3.96e-06	20.898
genus.Turicibacter.id.2162	rs2221441	C	G	0.071	0.015	3.46e-06	22.4044
genus.Turicibacter.id.2162	rs11649454	C	G	0.095	0.02	3.27e-06	22.5625
genus.Turicibacter.id.2162	rs55756211	C	T	-0.115	0.024	2.81e-06	22.9601
genus.Turicibacter.id.2162	rs4869133	A	G	0.131	0.027	2.55e-06	23.5405
genus.Turicibacter.id.2162	rs11054680	C	T	-0.105	0.023	2.31e-06	20.8412
genus.Turicibacter.id.2162	rs12603364	C	T	0.111	0.023	8.67e-07	23.2911
genus.Turicibacter.id.2162	rs149744580	G	A	0.17	0.032	7.01e-08	28.2227
genus.Tyzzerella3.id.11335	rs7333521	C	T	-0.207	0.045	4.88e-06	21.16
genus.Tyzzerella3.id.11335	rs6920448	T	C	-0.141	0.031	4.15e-06	20.6878
genus.Tyzzerella3.id.11335	rs4904512	C	T	-0.117	0.025	3.09e-06	21.9024
genus.Tyzzerella3.id.11335	rs7019909	C	T	0.144	0.03	1.76e-06	23.04
genus.Tyzzerella3.id.11335	rs75091807	T	G	-0.185	0.038	1.71e-06	23.7015
genus.Tyzzerella3.id.11335	rs17809157	T	A	-0.164	0.034	1.54e-06	23.2664
genus.Tyzzerella3.id.11335	rs7561370	C	T	0.131	0.029	1.52e-06	20.4055
genus.Tyzzerella3.id.11335	rs55799124	G	A	-0.114	0.024	1.34e-06	22.5625
genus.Tyzzerella3.id.11335	rs17706273	C	T	-0.14	0.027	5.88e-07	26.8861
genus.Tyzzerella3.id.11335	rs67476743	G	T	0.132	0.022	3.74e-09	36
genus.Veillonella.id.2198	rs742016	G	A	-0.069	0.015	4.66e-06	21.16
genus.Veillonella.id.2198	rs62376424	T	C	-0.076	0.016	3.65e-06	22.5625
genus.Veillonella.id.2198	rs2013594	C	T	-0.072	0.016	3.42e-06	20.25
genus.Veillonella.id.2198	rs7645873	T	A	0.076	0.016	3.12e-06	22.5625
genus.Veillonella.id.2198	rs1882878	G	A	-0.077	0.016	2.98e-06	23.1602
genus.Veillonella.id.2198	rs12679709	G	C	-0.079	0.016	1.78e-06	24.3789
genus.Victivallis.id.2256	rs6445926	C	G	0.117	0.025	2.96e-06	21.9024
genus.Victivallis.id.2256	rs11899949	A	G	0.131	0.028	2.77e-06	21.889
genus.Victivallis.id.2256	rs4895919	C	T	-0.117	0.025	2.75e-06	21.9024
genus.Victivallis.id.2256	rs592514	A	T	-0.181	0.039	2.6e-06	21.5391
genus.Victivallis.id.2256	rs12512543	C	A	-0.178	0.037	2.54e-06	23.1439
genus.Victivallis.id.2256	rs4764863	A	G	0.122	0.025	8.22e-07	23.8144
genus.Victivallis.id.2256	rs56349194	G	A	-0.159	0.032	6.26e-07	24.6885
order.Actinomycetales.id.420	rs2889192	T	G	0.088	0.019	3.97e-06	21.4515
order.Actinomycetales.id.420	rs35011108	G	A	0.242	0.05	1.88e-06	23.4256
order.Bacillales.id.1674	rs62640857	G	A	0.148	0.033	4.49e-06	20.1139
order.Bacillales.id.1674	rs10233278	C	T	-0.116	0.025	3.51e-06	21.5296
order.Bacillales.id.1674	rs74420793	G	A	-0.164	0.035	3.07e-06	21.9559
order.Bacillales.id.1674	rs4617108	G	A	0.249	0.053	1.98e-06	22.0723
order.Bacillales.id.1674	rs74887130	G	C	-0.192	0.036	1.16e-07	28.4444
order.Bacteroidales.id.913	rs929878	T	C	-0.055	0.012	4.73e-06	21.0069
order.Bacteroidales.id.913	rs13291169	G	C	0.069	0.015	3.75e-06	21.16
order.Bacteroidales.id.913	rs2032750	C	T	-0.051	0.011	1.92e-06	21.4959
order.Bacteroidales.id.913	rs7546249	A	T	-0.057	0.012	1.55e-06	22.5625
order.Bacteroidales.id.913	rs73975615	A	G	-0.207	0.044	1.22e-06	22.1327
order.Bacteroidales.id.913	rs111845179	C	T	0.103	0.021	9.24e-07	24.0567
order.Bacteroidales.id.913	rs7631304	A	G	-0.065	0.013	8.37e-07	25
order.Bacteroidales.id.913	rs55773148	A	G	-0.122	0.024	3.9e-07	25.8403
order.Bifidobacteriales.id.432	rs73797465	G	T	-0.094	0.021	4.85e-06	20.0363
order.Bifidobacteriales.id.432	rs857444	T	C	0.055	0.012	3.82e-06	21.0069
order.Bifidobacteriales.id.432	rs10841473	C	G	-0.061	0.013	2.28e-06	22.0178
order.Bifidobacteriales.id.432	rs13020688	A	G	0.058	0.012	1.57e-06	23.3611
order.Bifidobacteriales.id.432	rs4957061	C	T	0.057	0.012	1.15e-06	22.5625
order.Bifidobacteriales.id.432	rs76671854	G	C	-0.089	0.018	1.04e-06	24.4475
order.Bifidobacteriales.id.432	rs4567981	A	T	0.058	0.012	8.88e-07	23.3611
order.Bifidobacteriales.id.432	rs7322849	C	T	0.111	0.02	1.74e-08	30.8025
order.Bifidobacteriales.id.432	rs182549	T	C	0.117	0.013	5.94e-20	81
order.Burkholderiales.id.2874	rs7638039	C	T	0.058	0.013	4.84e-06	19.9053
order.Burkholderiales.id.2874	rs1928341	G	A	0.051	0.011	4.52e-06	21.4959
order.Burkholderiales.id.2874	rs2613606	T	C	-0.05	0.011	4.13e-06	20.6612
order.Burkholderiales.id.2874	rs72747231	G	C	-0.134	0.029	3.76e-06	21.3508
order.Burkholderiales.id.2874	rs2321387	A	G	-0.051	0.011	3.26e-06	21.4959
order.Burkholderiales.id.2874	rs62395635	C	T	0.11	0.024	2.9e-06	21.0069
order.Burkholderiales.id.2874	rs2367850	C	G	0.063	0.013	1.24e-06	23.4852
order.Burkholderiales.id.2874	rs4033856	T	C	0.083	0.017	5.67e-07	23.8374
order.Burkholderiales.id.2874	rs6087811	G	T	-0.102	0.02	2.88e-07	26.01
order.Burkholderiales.id.2874	rs62191117	G	A	0.068	0.013	2.79e-07	27.3609
order.Clostridiales.id.1863	rs2273429	G	A	-0.073	0.015	4.17e-06	23.6844
order.Clostridiales.id.1863	rs10774377	G	A	0.052	0.011	3.81e-06	22.3471
order.Clostridiales.id.1863	rs13179700	C	T	0.051	0.011	3.52e-06	21.4959
order.Clostridiales.id.1863	rs72915163	C	T	-0.058	0.012	1.39e-06	23.3611
order.Clostridiales.id.1863	rs6814436	C	T	0.074	0.015	9.06e-07	24.3378
order.Clostridiales.id.1863	rs112334273	A	G	0.064	0.013	4.07e-07	24.2367
order.Clostridiales.id.1863	rs6815608	C	T	0.104	0.021	3.72e-07	24.5261
order.Coriobacteriales.id.810	rs1816223	G	A	-0.059	0.013	4.84e-06	20.5976
order.Coriobacteriales.id.810	rs11250875	C	T	0.061	0.013	4.83e-06	22.0178
order.Coriobacteriales.id.810	rs80046645	G	C	0.256	0.056	4.66e-06	20.898
order.Coriobacteriales.id.810	rs34739816	T	G	0.097	0.021	3.88e-06	21.3356
order.Coriobacteriales.id.810	rs240104	C	T	-0.06	0.013	1.52e-06	21.3018
order.Coriobacteriales.id.810	rs719099	G	A	0.078	0.016	5.43e-07	23.7656
order.Desulfovibrionales.id.3156	rs2838334	A	G	0.057	0.012	4.17e-06	22.5625
order.Desulfovibrionales.id.3156	rs9928243	A	C	-0.054	0.012	3.97e-06	20.25
order.Desulfovibrionales.id.3156	rs112381107	T	C	0.21	0.046	3.22e-06	20.8412
order.Desulfovibrionales.id.3156	rs16851319	C	G	-0.073	0.015	2.7e-06	23.6844
order.Desulfovibrionales.id.3156	rs11599763	C	T	-0.055	0.012	2.61e-06	21.0069
order.Desulfovibrionales.id.3156	rs4506934	T	C	-0.095	0.02	2.43e-06	22.5625
order.Desulfovibrionales.id.3156	rs2692012	G	A	0.112	0.025	2.27e-06	20.0704
order.Desulfovibrionales.id.3156	rs17791387	G	A	-0.073	0.015	2.25e-06	23.6844
order.Desulfovibrionales.id.3156	rs6058181	T	C	0.084	0.017	2.53e-07	24.4152
order.Enterobacteriales.id.3468	rs2374342	A	C	0.058	0.013	4.52e-06	19.9053
order.Enterobacteriales.id.3468	rs111229068	T	A	0.111	0.024	3.65e-06	21.3906
order.Enterobacteriales.id.3468	rs62210023	G	A	0.061	0.013	3.13e-06	22.0178
order.Enterobacteriales.id.3468	rs78143293	G	A	-0.085	0.017	1.2e-06	25
order.Erysipelotrichales.id.2148	rs4078432	T	C	-0.061	0.013	4.23e-06	22.0178
order.Erysipelotrichales.id.2148	rs8003149	T	C	0.054	0.012	4.08e-06	20.25
order.Erysipelotrichales.id.2148	rs17530232	G	A	0.103	0.022	2.79e-06	21.9194
order.Erysipelotrichales.id.2148	rs10781552	T	C	-0.055	0.012	2.33e-06	21.0069
order.Erysipelotrichales.id.2148	rs35161940	C	T	-0.081	0.017	1.85e-06	22.7024
order.Erysipelotrichales.id.2148	rs7234058	C	T	-0.095	0.019	9.12e-07	25
order.Erysipelotrichales.id.2148	rs2300774	A	G	0.052	0.011	8.95e-07	22.3471
order.Erysipelotrichales.id.2148	rs62504403	T	C	0.068	0.013	1.12e-07	27.3609
order.Gastranaerophilales.id.1591	rs1221147	A	T	0.126	0.028	4.86e-06	20.25
order.Gastranaerophilales.id.1591	rs73074665	T	A	0.165	0.036	3.62e-06	21.0069
order.Gastranaerophilales.id.1591	rs79790072	C	T	0.226	0.049	3.54e-06	21.2728
order.Gastranaerophilales.id.1591	rs16851659	C	G	-0.09	0.019	1.27e-06	22.4377
order.Gastranaerophilales.id.1591	rs4129395	A	G	0.09	0.019	1.22e-06	22.4377
order.Gastranaerophilales.id.1591	rs11150282	C	T	0.098	0.02	7.36e-07	24.01
order.Gastranaerophilales.id.1591	rs9864379	C	T	-0.161	0.029	4.66e-08	30.8216
order.Lactobacillales.id.1800	rs34989881	G	A	0.113	0.025	4.09e-06	20.4304
order.Lactobacillales.id.1800	rs11110282	G	A	-0.102	0.022	3.96e-06	21.4959
order.Lactobacillales.id.1800	rs57872228	T	C	-0.069	0.015	2.58e-06	21.16
order.Lactobacillales.id.1800	rs78938557	C	T	0.106	0.023	2.31e-06	21.2401
order.Lactobacillales.id.1800	rs1962325	G	C	0.055	0.012	1.96e-06	21.0069
order.Lactobacillales.id.1800	rs74352383	A	T	-0.103	0.022	1.88e-06	21.9194
order.Lactobacillales.id.1800	rs9581006	T	C	0.226	0.047	1.77e-06	23.1218
order.Lactobacillales.id.1800	rs77558518	G	A	-0.106	0.022	1.67e-06	23.2149
order.Lactobacillales.id.1800	rs4028634	C	T	0.053	0.011	1.35e-06	23.2149
order.Lactobacillales.id.1800	rs76717940	A	T	0.161	0.033	6.55e-07	23.8026
order.Lactobacillales.id.1800	rs35344081	A	G	0.064	0.013	4.16e-07	24.2367
order.Lactobacillales.id.1800	rs2952251	G	A	-0.063	0.012	3.36e-07	27.5625
order.Methanobacteriales.id.120	rs894996	A	C	0.217	0.045	1.88e-06	23.2538
order.Methanobacteriales.id.120	rs62241835	T	G	-0.203	0.042	1.63e-06	23.3611
order.Methanobacteriales.id.120	rs73457410	G	A	0.215	0.044	1.41e-06	23.8765
order.Methanobacteriales.id.120	rs10202904	G	T	-0.122	0.024	3.01e-07	25.8403
order.MollicutesRF9.id.11579	rs739151	G	C	0.065	0.014	3.09e-06	21.5561
order.MollicutesRF9.id.11579	rs74603314	C	T	0.231	0.049	2.28e-06	22.2245
order.MollicutesRF9.id.11579	rs7706512	A	G	0.066	0.014	2.27e-06	22.2245
order.MollicutesRF9.id.11579	rs17235252	C	T	-0.122	0.026	2.16e-06	22.0178
order.NB1n.id.3953	rs55921101	T	A	-0.109	0.024	4.32e-06	20.6267
order.NB1n.id.3953	rs4383094	C	T	0.149	0.032	4.28e-06	21.6807
order.NB1n.id.3953	rs13385922	C	T	0.093	0.02	3.97e-06	21.6225
order.NB1n.id.3953	rs72671304	C	T	0.172	0.037	3.8e-06	21.6099
order.NB1n.id.3953	rs7911787	T	G	-0.223	0.047	3.39e-06	22.512
order.NB1n.id.3953	rs11606187	G	A	-0.155	0.033	3.31e-06	22.0615
order.NB1n.id.3953	rs267959	G	A	0.099	0.021	2.62e-06	22.2245
order.NB1n.id.3953	rs13219468	C	G	0.115	0.024	1.41e-06	22.9601
order.NB1n.id.3953	rs11251024	A	G	0.104	0.021	6.63e-07	24.5261
order.NB1n.id.3953	rs2172426	T	C	-0.102	0.02	3.17e-07	26.01
order.NB1n.id.3953	rs60583455	C	T	0.109	0.021	2.6e-07	26.941
order.Pasteurellales.id.3688	rs4822728	C	T	0.069	0.015	4.72e-06	21.16
order.Pasteurellales.id.3688	rs10965428	A	C	-0.12	0.026	4.29e-06	21.3018
order.Pasteurellales.id.3688	rs35510	G	A	0.123	0.026	4.02e-06	22.3802
order.Pasteurellales.id.3688	rs6092684	T	A	0.068	0.015	3.44e-06	20.5511
order.Pasteurellales.id.3688	rs72756943	A	G	0.14	0.03	3.35e-06	21.7778
order.Pasteurellales.id.3688	rs78909003	C	T	-0.241	0.05	2.05e-06	23.2324
order.Pasteurellales.id.3688	rs76022354	T	C	0.243	0.05	1.83e-06	23.6196
order.Pasteurellales.id.3688	rs10840326	G	C	-0.072	0.015	1.44e-06	23.04
order.Pasteurellales.id.3688	rs12191680	G	C	0.102	0.02	3.05e-07	26.01
order.Pasteurellales.id.3688	rs9382510	T	C	-0.088	0.017	2.48e-07	26.7958
order.Rhodospirillales.id.2667	rs11591293	T	G	0.072	0.016	4.69e-06	20.25
order.Rhodospirillales.id.2667	rs1035406	A	G	-0.115	0.025	4.07e-06	21.16
order.Rhodospirillales.id.2667	rs4278423	C	T	0.105	0.023	3.98e-06	20.8412
order.Rhodospirillales.id.2667	rs1549633	C	A	0.1	0.022	3.88e-06	20.6612
order.Rhodospirillales.id.2667	rs11630875	C	T	0.095	0.02	3.7e-06	22.5625
order.Rhodospirillales.id.2667	rs7001029	T	C	0.121	0.026	2.83e-06	21.6583
order.Rhodospirillales.id.2667	rs3754624	T	C	0.094	0.02	2.68e-06	22.09
order.Rhodospirillales.id.2667	rs76784716	G	A	0.136	0.028	1.31e-06	23.5918
order.Rhodospirillales.id.2667	rs9813022	G	A	-0.083	0.016	3.07e-07	26.9102
order.Selenomonadales.id.2165	rs61249479	C	A	0.078	0.017	2.95e-06	21.0519
order.Selenomonadales.id.2165	rs1447205	C	G	-0.05	0.011	2.93e-06	20.6612
order.Selenomonadales.id.2165	rs71405394	A	G	-0.114	0.024	2.17e-06	22.5625
order.Selenomonadales.id.2165	rs4722181	G	T	0.05	0.011	2e-06	20.6612
order.Selenomonadales.id.2165	rs13086907	A	G	0.063	0.013	1.95e-06	23.4852
order.Selenomonadales.id.2165	rs73232831	A	G	-0.152	0.031	1.87e-06	24.0416
order.Selenomonadales.id.2165	rs60274479	C	T	-0.066	0.013	1.16e-06	25.7751
order.Selenomonadales.id.2165	rs1643968	C	T	-0.057	0.011	4.15e-07	26.8512
order.Verrucomicrobiales.id.4030	rs11184341	C	G	0.066	0.014	4.13e-06	22.2245
order.Verrucomicrobiales.id.4030	rs111862613	C	T	0.091	0.02	3.74e-06	20.7025
order.Verrucomicrobiales.id.4030	rs117107102	G	A	0.205	0.043	2.92e-06	22.7285
order.Verrucomicrobiales.id.4030	rs4242783	A	G	0.069	0.015	2.64e-06	21.16
order.Verrucomicrobiales.id.4030	rs2602429	T	C	0.075	0.016	2.58e-06	21.9727
order.Verrucomicrobiales.id.4030	rs9349825	G	A	-0.07	0.015	2.54e-06	21.7778
order.Verrucomicrobiales.id.4030	rs12908520	A	G	0.062	0.013	2.17e-06	22.7456
order.Verrucomicrobiales.id.4030	rs74542928	C	T	0.112	0.024	1.63e-06	21.7778
order.Verrucomicrobiales.id.4030	rs4936098	G	A	0.065	0.014	1.12e-06	21.5561
order.Verrucomicrobiales.id.4030	rs11729256	C	T	0.075	0.015	6.73e-07	25
order.Victivallales.id.2254	rs2031282	G	A	0.122	0.027	4.38e-06	20.417
order.Victivallales.id.2254	rs2731834	G	C	0.109	0.024	4.24e-06	20.6267
order.Victivallales.id.2254	rs17114848	A	G	0.152	0.032	4.06e-06	22.5625
order.Victivallales.id.2254	rs11770843	T	C	0.109	0.023	1.91e-06	22.4594
order.Victivallales.id.2254	rs77599476	G	A	0.23	0.048	1.86e-06	22.9601
order.Victivallales.id.2254	rs2825714	G	A	-0.137	0.029	1.72e-06	22.3175
order.Victivallales.id.2254	rs62570196	T	C	-0.216	0.044	1.08e-06	24.0992
phylum.Actinobacteria.id.400	rs6496870	C	T	0.051	0.011	4.62e-06	21.4959
phylum.Actinobacteria.id.400	rs9833771	C	T	0.049	0.011	4.07e-06	19.843
phylum.Actinobacteria.id.400	rs857444	T	C	0.051	0.011	3.8e-06	21.4959
phylum.Actinobacteria.id.400	rs1397793	A	G	-0.052	0.011	3.74e-06	22.3471
phylum.Actinobacteria.id.400	rs8047955	G	A	0.052	0.011	2.66e-06	22.3471
phylum.Actinobacteria.id.400	rs55888705	G	A	0.053	0.011	1.31e-06	23.2149
phylum.Actinobacteria.id.400	rs62448869	A	T	-0.052	0.011	1.14e-06	22.3471
phylum.Actinobacteria.id.400	rs74037001	A	G	-0.082	0.017	6.71e-07	23.2664
phylum.Actinobacteria.id.400	rs10841473	C	G	-0.06	0.012	4.47e-07	25
phylum.Actinobacteria.id.400	rs4429415	T	C	0.058	0.011	2.05e-07	27.8017
phylum.Actinobacteria.id.400	rs7570971	C	A	0.087	0.011	1.41e-14	62.5537
phylum.Bacteroidetes.id.905	rs62575403	T	C	0.145	0.031	2.96e-06	21.8783
phylum.Bacteroidetes.id.905	rs13291169	G	C	0.07	0.015	2.61e-06	21.7778
phylum.Bacteroidetes.id.905	rs2032750	C	T	-0.051	0.011	1.71e-06	21.4959
phylum.Bacteroidetes.id.905	rs7546249	A	T	-0.057	0.012	1.42e-06	22.5625
phylum.Bacteroidetes.id.905	rs73975615	A	G	-0.207	0.044	1.2e-06	22.1327
phylum.Bacteroidetes.id.905	rs111845179	C	T	0.104	0.021	6.47e-07	24.5261
phylum.Bacteroidetes.id.905	rs73846128	G	A	-0.066	0.013	4.78e-07	25.7751
phylum.Bacteroidetes.id.905	rs73512608	A	G	-0.123	0.024	2.54e-07	26.2656
phylum.Cyanobacteria.id.1500	rs2314810	G	C	-0.218	0.046	4.25e-06	22.4594
phylum.Cyanobacteria.id.1500	rs584122	T	C	-0.152	0.033	4.23e-06	21.2158
phylum.Cyanobacteria.id.1500	rs2553290	T	A	0.096	0.02	3.61e-06	23.04
phylum.Cyanobacteria.id.1500	rs76531781	C	T	-0.232	0.049	2.87e-06	22.4173
phylum.Cyanobacteria.id.1500	rs9864379	C	T	-0.139	0.027	2.03e-07	26.5034
phylum.Cyanobacteria.id.1500	rs789068	A	G	-0.111	0.021	1.57e-07	27.9388
phylum.Euryarchaeota.id.55	rs77658038	C	A	-0.16	0.034	4.75e-06	22.1453
phylum.Euryarchaeota.id.55	rs7635189	A	G	0.12	0.026	4.64e-06	21.3018
phylum.Euryarchaeota.id.55	rs34928225	C	T	0.2	0.043	4.33e-06	21.6333
phylum.Euryarchaeota.id.55	rs73031978	G	C	-0.198	0.041	2.74e-06	23.3218
phylum.Euryarchaeota.id.55	rs76029318	C	T	0.215	0.044	1.05e-06	23.8765
phylum.Euryarchaeota.id.55	rs10202904	G	T	-0.116	0.023	6.19e-07	25.4367
phylum.Firmicutes.id.1672	rs7247191	C	T	-0.071	0.016	4.73e-06	19.6914
phylum.Firmicutes.id.1672	rs3852931	T	C	-0.048	0.01	4.53e-06	23.04
phylum.Firmicutes.id.1672	rs2332027	A	G	-0.048	0.01	4.05e-06	23.04
phylum.Firmicutes.id.1672	rs7975768	G	C	0.051	0.011	2.82e-06	21.4959
phylum.Firmicutes.id.1672	rs13421739	G	C	0.094	0.018	1.95e-06	27.2716
phylum.Firmicutes.id.1672	rs112334273	A	G	0.063	0.013	9.26e-07	23.4852
phylum.Firmicutes.id.1672	rs3792064	A	G	0.09	0.018	6.75e-07	25
phylum.Firmicutes.id.1672	rs2009919	C	T	0.054	0.011	4.95e-07	24.0992
phylum.Lentisphaerae.id.2238	rs1002941	A	G	0.108	0.023	4.31e-06	22.0491
phylum.Lentisphaerae.id.2238	rs2731834	G	C	0.11	0.024	3.8e-06	21.0069
phylum.Lentisphaerae.id.2238	rs77599476	G	A	0.23	0.048	1.9e-06	22.9601
phylum.Lentisphaerae.id.2238	rs2825714	G	A	-0.138	0.029	1.5e-06	22.6445
phylum.Lentisphaerae.id.2238	rs11770843	T	C	0.112	0.023	1.14e-06	23.7127
phylum.Lentisphaerae.id.2238	rs62570196	T	C	-0.217	0.044	9.64e-07	24.3228
phylum.Proteobacteria.id.2375	rs312757	G	C	-0.052	0.011	4.84e-06	22.3471
phylum.Proteobacteria.id.2375	rs2347697	T	G	0.05	0.011	4.27e-06	20.6612
phylum.Proteobacteria.id.2375	rs12150865	T	C	0.051	0.011	1.54e-06	21.4959
phylum.Proteobacteria.id.2375	rs2532663	A	G	-0.126	0.026	7.47e-07	23.4852
phylum.Proteobacteria.id.2375	rs922773	T	C	-0.08	0.016	3.68e-07	25
phylum.Tenericutes.id.3919	rs6043847	C	T	-0.115	0.025	4.55e-06	21.16
phylum.Tenericutes.id.3919	rs3768491	G	A	-0.068	0.015	4.23e-06	20.5511
phylum.Tenericutes.id.3919	rs12566890	G	T	-0.101	0.023	3.65e-06	19.2836
phylum.Tenericutes.id.3919	rs72901605	C	T	-0.084	0.018	3.26e-06	21.7778
phylum.Tenericutes.id.3919	rs74603314	C	T	0.222	0.046	1.56e-06	23.2911
phylum.Tenericutes.id.3919	rs10108398	A	G	0.077	0.015	1.09e-06	26.3511
phylum.Tenericutes.id.3919	rs11890098	G	A	0.074	0.015	9.57e-07	24.3378
phylum.Verrucomicrobia.id.3982	rs76430504	C	T	-0.118	0.025	3.5e-06	22.2784
phylum.Verrucomicrobia.id.3982	rs12908520	A	G	0.059	0.013	3.4e-06	20.5976
phylum.Verrucomicrobia.id.3982	rs117107102	G	A	0.204	0.043	2.68e-06	22.5073
phylum.Verrucomicrobia.id.3982	rs11729256	C	T	0.07	0.015	2.23e-06	21.7778
phylum.Verrucomicrobia.id.3982	rs45598138	A	C	-0.144	0.031	2.19e-06	21.5775
phylum.Verrucomicrobia.id.3982	rs11252894	C	A	0.078	0.016	1.11e-06	23.7656
phylum.Verrucomicrobia.id.3982	rs2602429	T	C	0.076	0.015	8.71e-07	25.6711
phylum.Verrucomicrobia.id.3982	rs74542928	C	T	0.116	0.023	4.08e-07	25.4367

## Sheet: Table S2
Table S2. Genome-wide significant and independent SNPs that were used as instruments for gut microbiota-derived metabolites (p < 5×10-8)
Trait	SNP	Effect Allele	Other Allele	Beta	SE	P	F
2-aminobutyrate	rs10022462	T	C	-0.0117	0.0018	4.55e-11	42.25
2-aminobutyrate	rs10211524	A	G	0.0189	0.0023	5.59e-16	67.5255
3- (4-hydroxyphenyl) lactate	rs4625783	T	C	-0.0187	0.0026	3.9e-13	51.7293
acetylcarnitine	rs274567	T	C	0.0176	0.0025	2.85e-12	49.5616
acetylcarnitine	rs1171614	T	C	-0.0279	0.0028	3.38e-23	99.287
adrenate	rs174550	T	C	0.0347	0.0034	6.79e-24	104.16
alanine	rs11183620	A	G	0.0098	0.0017	1.55e-08	33.2318
alanine	rs1260326	T	C	0.0131	0.0017	5.56e-14	59.3806
asparagine	rs3103098	C	G	0.0102	0.0018	8.4e-09	32.1111
asparagine	rs3017098	A	G	0.0107	0.0018	1.48e-09	35.3364
asparagine	rs2011069	A	G	0.027	0.002	1.56e-41	182.25
beta-hydroxyisovalerate	rs10945649	A	T	0.0212	0.0036	4.29e-09	34.679
betaine	rs495360	A	C	-0.019	0.003	2.4e-10	40.1111
betaine	rs2851391	T	C	-0.0121	0.0018	1.15e-11	45.1883
betaine	rs715	T	C	0.0221	0.0025	2.08e-19	78.1456
betaine	rs16876394	T	C	0.0304	0.0034	1.49e-19	79.9446
carnitine	rs2279014	T	C	-0.005	0.0009	4.86e-08	30.8642
carnitine	rs2492788	T	C	0.0049	0.0009	4.58e-08	29.642
carnitine	rs2396004	A	G	0.0049	0.0009	4.32e-08	29.642
carnitine	rs13182512	A	T	-0.005	0.0009	3.36e-08	30.8642
carnitine	rs11183620	A	G	0.005	0.0009	3e-08	30.8642
carnitine	rs2114713	T	G	-0.005	0.0009	2.67e-08	30.8642
carnitine	rs11620973	A	G	-0.0051	0.0009	2.35e-08	32.1111
carnitine	rs11620955	A	G	-0.0051	0.0009	1.63e-08	32.1111
carnitine	rs12709393	T	G	0.0053	0.0009	6.41e-09	34.679
carnitine	rs735315	T	C	0.0054	0.0009	1.87e-09	36
carnitine	rs4860022	T	C	-0.0055	0.0009	9.6e-10	37.3457
carnitine	rs6862024	A	G	-0.0055	0.0009	8.99e-10	37.3457
carnitine	rs3736438	T	G	-0.0057	0.0009	3.19e-10	40.1111
carnitine	rs9842133	T	C	0.0064	0.0009	4.2e-12	50.5679
carnitine	rs1466788	A	G	-0.0074	0.0009	3.05e-16	67.6049
carnitine	rs419291	T	C	0.0079	0.0009	3.1e-18	77.0494
carnitine	rs10821585	A	G	-0.0086	0.0009	1.28e-21	91.3086
carnitine	rs12356193	A	G	0.0274	0.0016	3.69e-63	293.266
cholesterol	rs602633	T	G	-0.0102	0.0017	5.02e-09	36
cholesterol	rs445925	A	G	-0.025	0.004	4.11e-10	39.0625
citrate	rs17804635	T	C	-0.0187	0.0034	3.62e-08	30.25
citrate	rs868395	T	G	0.0101	0.0018	2.03e-08	31.4846
citrate	rs6507399	A	G	-0.0101	0.0018	1.7e-08	31.4846
citrate	rs807670	A	C	0.011	0.0018	6.84e-10	37.3457
citrate	rs835154	A	G	-0.0114	0.0018	1.15e-10	40.1111
citrate	rs170149	A	G	0.0256	0.0035	1.42e-13	53.4988
creatine	rs715	T	C	-0.0451	0.0044	9.63e-25	105.062
creatinine	rs2042499	A	C	0.0052	0.0009	4.88e-08	33.3827
deoxycholate	rs8192870	T	G	-0.0365	0.0067	3.99e-08	29.6781
dimethylarginine	rs37379	A	G	0.0147	0.0027	3.43e-08	29.642
erythritol	rs7542172	A	G	-0.0236	0.0034	1.98e-12	48.1799
glucose	rs13431652	T	C	0.0099	0.0017	4.34e-09	33.9135
glutamine	rs2657879	A	G	0.015	0.0017	6.15e-18	77.8547
glycine	rs715	T	C	-0.076	0.0029	2e-147	686.801
glycochenodeoxycholate	rs4870490	A	G	0.0857	0.0145	3.14e-09	34.9322
histidine	rs1071988	A	G	-0.0097	0.0013	1.78e-14	55.6746
hydrocinnamate	rs11647589	A	G	0.0303	0.0045	2.85e-11	45.3378
indoleacetate	rs6497490	T	G	-0.0305	0.0055	3.49e-08	30.7521
indoleacetate	rs7809234	A	T	0.0285	0.0045	1.6e-10	40.1111
indolelactate	rs15676	A	G	0.0191	0.0027	1.33e-12	50.0425
indolepropionate	rs1394678	T	C	-0.0354	0.0038	1.7e-20	86.7839
isoleucine	rs494562	A	G	-0.1182	0.0167	1.34e-12	50.0959
Ketoleucine	rs4941615	T	C	0.0133	0.0024	4.54e-08	30.7101
Ketoleucine	rs1440581	T	C	-0.0141	0.0022	2.43e-10	41.0764
kynurenine	rs16924894	A	T	0.0814	0.0146	2.33e-08	31.0844
kynurenine	rs10085935	T	C	-0.0103	0.0017	3.33e-09	36.7093
kynurenine	rs3184504	T	C	0.0149	0.0017	6.05e-18	76.8201
kynurenine	rs8051149	A	G	0.0258	0.0025	9.07e-26	106.502
leucine	rs7740614	A	G	-0.0049	0.0009	4.75e-08	29.642
leucine	rs6820313	T	G	0.0049	0.0009	4.65e-08	29.642
leucine	rs9541214	T	C	-0.005	0.0009	3.4e-08	30.8642
leucine	rs1871053	A	G	-0.005	0.0009	2.4e-08	30.8642
leucine	rs7584842	T	C	-0.0051	0.0009	1.89e-08	32.1111
leucine	rs6737109	T	C	0.0051	0.0009	1.45e-08	32.1111
leucine	rs6820011	T	G	-0.0051	0.0009	1.18e-08	32.1111
leucine	rs6735596	A	C	-0.0052	0.0009	1.15e-08	33.3827
leucine	rs7647029	A	G	0.0053	0.0009	1.02e-08	34.679
leucine	rs10923016	A	G	0.0053	0.0009	2.88e-09	34.679
leucine	rs2713737	A	G	-0.006	0.001	1.97e-09	36
leucine	rs1440581	T	C	-0.0081	0.0009	1.44e-19	81
lysine	rs2863979	A	G	0.0143	0.0017	1.44e-17	70.7578
malate	rs7503429	A	C	-0.016	0.0026	1.64e-09	37.8698
methionine	rs320485	T	C	0.0094	0.0017	4.97e-08	30.5744
phenylacetylglutamine	rs4797105	C	G	0.0406	0.0074	3.59e-08	30.1015
phenylalanine	rs1718306	T	C	0.0075	0.0011	7.34e-11	46.4876
phenyllactate	rs4784054	A	G	0.0349	0.0037	2.31e-21	88.9708
pipecolate	rs12725284	T	C	0.0315	0.0056	1.72e-08	31.6406
proline	rs11802885	A	T	0.0098	0.0018	2.33e-08	29.642
proline	rs5747934	T	C	0.0715	0.0051	2e-44	196.549
proline	rs2518802	A	C	-0.0534	0.0033	4.15e-59	261.851
serine	rs4947534	T	C	-0.0183	0.0024	1.96e-14	58.1406
serine	rs715	T	C	-0.0223	0.0024	2.69e-21	86.3351
serine	rs1163251	T	C	0.0188	0.0017	7.05e-27	122.298
tryptophan	rs4615256	A	G	0.0049	0.0009	4.99e-08	29.642
tryptophan	rs6480970	A	G	-0.0049	0.0009	4.29e-08	29.642
tryptophan	rs7584842	T	C	-0.005	0.0009	4.15e-08	30.8642
tryptophan	rs710580	A	C	-0.005	0.0009	3.57e-08	30.8642
tryptophan	rs9511152	A	G	-0.005	0.0009	2.99e-08	30.8642
tryptophan	rs1373962	T	C	0.005	0.0009	2.71e-08	30.8642
tryptophan	rs4958379	A	G	-0.005	0.0009	2.18e-08	30.8642
tryptophan	rs972459	T	C	0.005	0.0009	1.97e-08	30.8642
tryptophan	rs603446	T	C	0.0051	0.0009	1.38e-08	32.1111
tryptophan	rs2111118	T	C	0.0051	0.0009	1.21e-08	32.1111
tryptophan	rs38271	A	G	-0.0051	0.0009	1.19e-08	32.1111
tryptophan	rs4695138	A	T	0.0052	0.0009	8e-09	33.3827
tryptophan	rs1559063	C	G	0.0052	0.0009	7.82e-09	33.3827
tryptophan	rs7463805	T	C	-0.0053	0.0009	4.6e-09	34.679
tryptophan	rs284191	A	G	-0.006	0.001	1.97e-09	36
tryptophan	rs6935961	A	G	-0.0056	0.0009	3.75e-10	38.716
tryptophan	rs4306882	T	G	-0.0057	0.0009	2.52e-10	40.1111
tryptophan	rs1016522	A	G	0.0058	0.0009	1.59e-10	41.5309
tryptophan	rs6901004	C	G	-0.0061	0.0009	1.08e-11	45.9383
tryptophan	rs13122250	T	C	0.0062	0.0009	8.95e-12	47.4568
tyrosine	rs12728678	T	C	-0.0096	0.0017	2.19e-08	31.8893
tyrosine	rs172650	A	C	0.0102	0.0016	2.82e-10	40.6406
tyrosine	rs9400467	T	C	-0.0121	0.0016	6.54e-14	57.1914
valine	rs1440581	T	C	-0.0081	0.0012	2.56e-12	45.5625

## Sheet: Table S3
Table S3. Genome-wide significant and independent SNPs that were used as instruments for gut microbiota-derived metabolites (p < 5×10-6)
Trait	SNP	Effect Allele	Other Allele	Beta	SE	P	F
2-aminobutyrate	rs4900883	C	G	-0.0081	0.0018	4.7e-06	20.25
2-aminobutyrate	rs1420426	A	G	0.0081	0.0018	4.16e-06	20.25
2-aminobutyrate	rs1334592	T	C	-0.0084	0.0018	4.01e-06	21.7778
2-aminobutyrate	rs7856243	A	T	0.0081	0.0018	4e-06	20.25
2-aminobutyrate	rs11954900	T	C	0.012	0.0026	3.6e-06	21.3018
2-aminobutyrate	rs6486771	T	C	-0.0082	0.0018	3.45e-06	20.7531
2-aminobutyrate	rs405945	T	C	-0.0082	0.0018	3.15e-06	20.7531
2-aminobutyrate	rs192812	T	C	0.0083	0.0018	2.89e-06	21.2623
2-aminobutyrate	rs9323955	A	G	0.0083	0.0018	2.7e-06	21.2623
2-aminobutyrate	rs4717210	A	G	0.019	0.004	2.03e-06	22.5625
2-aminobutyrate	rs11885653	T	C	-0.0084	0.0018	1.76e-06	21.7778
2-aminobutyrate	rs16826003	T	C	-0.0239	0.005	1.72e-06	22.8484
2-aminobutyrate	rs3961919	A	G	0.0085	0.0018	1.48e-06	22.2994
2-aminobutyrate	rs9821422	T	G	-0.0085	0.0018	1.37e-06	22.2994
2-aminobutyrate	rs4815285	A	G	-0.0085	0.0018	1.19e-06	22.2994
2-aminobutyrate	rs17763479	A	C	0.0167	0.0034	9.81e-07	24.1254
2-aminobutyrate	rs755403	T	C	0.0087	0.0018	9.52e-07	23.3611
2-aminobutyrate	rs13256255	A	G	-0.0126	0.0026	8.3e-07	23.4852
2-aminobutyrate	rs597467	T	C	0.0087	0.0018	8.06e-07	23.3611
2-aminobutyrate	rs37379	A	G	0.0168	0.0034	7.94e-07	24.4152
2-aminobutyrate	rs2018507	A	G	-0.0088	0.0018	7.06e-07	23.9012
2-aminobutyrate	rs2635351	A	C	-0.0088	0.0018	5.95e-07	23.9012
2-aminobutyrate	rs7310323	A	C	0.0088	0.0017	4.07e-07	26.7958
2-aminobutyrate	rs10790077	T	C	-0.009	0.0018	3.15e-07	25
2-aminobutyrate	rs1152592	A	G	-0.0092	0.0018	1.57e-07	26.1235
2-aminobutyrate	rs4315324	A	G	0.0092	0.0018	1.39e-07	26.1235
2-aminobutyrate	rs1864774	T	C	0.0093	0.0017	1.15e-07	29.9273
2-aminobutyrate	rs6972344	T	C	0.0094	0.0018	1.11e-07	27.2716
2-aminobutyrate	rs11879267	A	G	-0.0138	0.0026	8.7e-08	28.1716
2-aminobutyrate	rs17668963	A	C	0.0326	0.006	5.33e-08	29.5211
2-aminobutyrate	rs10022462	T	C	-0.0117	0.0018	4.55e-11	42.25
2-aminobutyrate	rs10211524	A	G	0.0189	0.0023	5.59e-16	67.5255
3- (3-hydroxyphenyl) propionate	rs6500859	A	T	-0.0511	0.0111	4.56e-06	21.1932
3- (3-hydroxyphenyl) propionate	rs17384314	C	G	0.0503	0.0109	4.11e-06	21.2953
3- (3-hydroxyphenyl) propionate	rs7110135	C	G	0.0523	0.0113	4e-06	21.4213
3- (3-hydroxyphenyl) propionate	rs4796899	T	G	0.093	0.0201	3.55e-06	21.4079
3- (3-hydroxyphenyl) propionate	rs12480837	A	G	-0.081	0.0173	2.89e-06	21.9219
3- (3-hydroxyphenyl) propionate	rs17059417	A	G	0.1061	0.0227	2.86e-06	21.8464
3- (3-hydroxyphenyl) propionate	rs12461874	A	C	0.0569	0.0121	2.7e-06	22.1133
3- (3-hydroxyphenyl) propionate	rs12537257	A	G	0.0912	0.0194	2.48e-06	22.0997
3- (3-hydroxyphenyl) propionate	rs883595	A	G	-0.1659	0.0341	1.14e-06	23.6692
3- (4-hydroxyphenyl) lactate	rs12853559	A	G	0.0228	0.005	4.63e-06	20.7936
3- (4-hydroxyphenyl) lactate	rs9870255	C	G	-0.012	0.0026	3.73e-06	21.3018
3- (4-hydroxyphenyl) lactate	rs6699507	T	C	-0.0159	0.0034	3.25e-06	21.8694
3- (4-hydroxyphenyl) lactate	rs3749572	T	C	0.0808	0.0172	2.62e-06	22.0681
3- (4-hydroxyphenyl) lactate	rs4641779	A	C	0.0165	0.0035	2.37e-06	22.2245
3- (4-hydroxyphenyl) lactate	rs7204324	A	T	-0.0236	0.005	2.12e-06	22.2784
3- (4-hydroxyphenyl) lactate	rs17101404	A	G	0.0245	0.0051	1.85e-06	23.0777
3- (4-hydroxyphenyl) lactate	rs8024	A	C	0.0126	0.0026	1.58e-06	23.4852
3- (4-hydroxyphenyl) lactate	rs1552425	A	T	-0.0123	0.0026	1.54e-06	22.3802
3- (4-hydroxyphenyl) lactate	rs718377	A	G	-0.0126	0.0026	1.29e-06	23.4852
3- (4-hydroxyphenyl) lactate	rs17389253	T	C	-0.0214	0.0044	1.03e-06	23.655
3- (4-hydroxyphenyl) lactate	rs6691915	A	G	0.013	0.0027	8.95e-07	23.1824
3- (4-hydroxyphenyl) lactate	rs17010170	C	G	-0.0292	0.0059	6.61e-07	24.4941
3- (4-hydroxyphenyl) lactate	rs4625783	T	C	-0.0187	0.0026	3.9e-13	51.7293
3-hydroxybutyrate	rs4838537	T	C	0.3226	0.0699	3.96e-06	21.2997
3-hydroxybutyrate	rs4297577	T	C	0.0977	0.0209	2.94e-06	21.8523
3-hydroxybutyrate	rs13288937	A	C	0.2488	0.0526	2.29e-06	22.3733
3-hydroxybutyrate	rs8000457	T	C	-0.2093	0.0433	1.35e-06	23.3648
3-hydroxybutyrate	rs11719883	C	G	-0.0524	0.0103	3.86e-07	25.8814
3-hydroxyglutarate	rs6064820	T	C	0.0155	0.0034	4.01e-06	20.7829
3-hydroxyglutarate	rs7725624	A	C	-0.044	0.0094	3.02e-06	21.9104
3-hydroxyglutarate	rs8176023	A	G	-0.0411	0.0087	2.46e-06	22.3175
3-hydroxyglutarate	rs933341	A	G	0.0166	0.0035	1.56e-06	22.4947
3-hydroxyglutarate	rs10196007	T	C	-0.032	0.0065	7.63e-07	24.2367
3-indoxyl sulfate	rs9379897	T	C	-0.0261	0.0055	2.04e-06	22.5193
3-indoxyl sulfate	rs9489956	T	C	0.0395	0.0079	5.28e-07	25
3-methoxytyrosine	rs6442530	T	C	-0.026	0.0055	2.75e-06	22.3471
3-methoxytyrosine	rs12131781	A	G	0.0126	0.0027	2.59e-06	21.7778
3-methoxytyrosine	rs7751499	A	G	0.0124	0.0026	2.57e-06	22.7456
3-methoxytyrosine	rs12538514	C	G	0.0124	0.0026	2.43e-06	22.7456
3-methoxytyrosine	rs6592988	T	C	0.0167	0.0035	2.4e-06	22.7665
3-methoxytyrosine	rs7253109	T	G	0.0125	0.0026	2.34e-06	23.1139
3-methoxytyrosine	rs11564710	A	C	0.0166	0.0034	9.79e-07	23.8374
3-methoxytyrosine	rs12815706	A	G	0.019	0.0039	9.1e-07	23.7344
3-methoxytyrosine	rs339707	T	G	-0.0142	0.0026	6.35e-08	29.8284
4-hydroxyhippurate	rs8054116	A	C	0.0352	0.008	4.56e-06	19.36
4-hydroxyhippurate	rs1551864	T	C	-0.038	0.0084	4.52e-06	20.4649
4-hydroxyhippurate	rs2224722	T	G	0.0628	0.014	4.51e-06	20.1216
4-hydroxyhippurate	rs11932470	A	G	0.0361	0.0076	2.79e-06	22.5625
4-hydroxyhippurate	rs7083146	A	G	0.0388	0.0087	1.08e-06	19.8895
4-hydroxyhippurate	rs12422389	T	C	-0.0801	0.018	1.08e-06	19.8025
4-hydroxyhippurate	rs1837430	C	G	-0.0371	0.0081	1.08e-06	20.9787
7-Hoca	rs9369302	T	C	0.0118	0.0026	4.15e-06	20.5976
7-Hoca	rs10064153	A	C	-0.0119	0.0026	3.78e-06	20.9482
7-Hoca	rs7225312	A	T	-0.0162	0.0035	3.16e-06	21.4237
7-Hoca	rs2625530	A	G	0.0123	0.0026	2.41e-06	22.3802
7-Hoca	rs6755317	A	G	0.0357	0.0075	2.03e-06	22.6576
7-Hoca	rs11593054	T	G	0.0123	0.0025	1.12e-06	24.2064
7-Hoca	rs10501675	A	C	-0.0346	0.007	7.05e-07	24.4318
7-Hoca	rs11627218	A	T	0.013	0.0026	6.46e-07	25
acetylcarnitine	rs10989419	T	C	0.0125	0.0027	3.82e-06	21.4335
acetylcarnitine	rs4976950	A	C	-0.068	0.0147	3.66e-06	21.3985
acetylcarnitine	rs6583751	C	G	-0.0117	0.0025	3.6e-06	21.9024
acetylcarnitine	rs7332276	T	G	-0.0178	0.0038	3.14e-06	21.9418
acetylcarnitine	rs1655902	A	G	-0.0295	0.0061	1.29e-06	23.3875
acetylcarnitine	rs662138	C	G	0.0139	0.0027	2.95e-07	26.5034
acetylcarnitine	rs274567	T	C	0.0176	0.0025	2.85e-12	49.5616
acetylcarnitine	rs1171614	T	C	-0.0279	0.0028	3.38e-23	99.287
adrenate	rs1689955	T	C	0.0258	0.0056	4.29e-06	21.2258
adrenate	rs13192201	A	T	0.0165	0.0035	2.34e-06	22.2245
adrenate	rs6987121	A	G	-0.0263	0.0053	7.59e-07	24.6241
adrenate	rs12359572	T	G	0.0177	0.0036	6.26e-07	24.1736
adrenate	rs174550	T	C	0.0347	0.0034	6.79e-24	104.16
alanine	rs485878	A	G	-0.0081	0.0018	4.67e-06	20.25
alanine	rs1566951	T	C	-0.0082	0.0018	4.52e-06	20.7531
alanine	rs2064272	A	G	-0.0082	0.0018	4.49e-06	20.7531
alanine	rs6839120	A	G	0.0082	0.0018	4.03e-06	20.7531
alanine	rs6053126	A	G	-0.014	0.003	3.06e-06	21.7778
alanine	rs4980554	A	G	0.0082	0.0017	2.87e-06	23.2664
alanine	rs11704957	A	C	-0.0231	0.0049	2.85e-06	22.2245
alanine	rs7191435	T	C	0.0084	0.0018	2.53e-06	21.7778
alanine	rs12406028	C	G	0.0083	0.0017	1.67e-06	23.8374
alanine	rs7712111	A	G	0.0084	0.0018	1.63e-06	21.7778
alanine	rs1472935	A	T	0.0086	0.0018	1.62e-06	22.8272
alanine	rs1289671	A	G	-0.0084	0.0018	1.56e-06	21.7778
alanine	rs11652554	T	C	0.0087	0.0018	1.52e-06	23.3611
alanine	rs9582849	A	G	0.02	0.0041	1.34e-06	23.7954
alanine	rs890228	A	G	0.0086	0.0018	1.06e-06	22.8272
alanine	rs11893991	A	G	0.0089	0.0018	8.89e-07	24.4475
alanine	rs17106647	T	C	0.0282	0.0057	8.85e-07	24.4765
alanine	rs651158	A	G	0.0087	0.0018	8.12e-07	23.3611
alanine	rs7791060	A	G	-0.0167	0.0034	6.96e-07	24.1254
alanine	rs17520130	T	C	-0.0088	0.0018	6.85e-07	23.9012
alanine	rs465152	A	G	-0.0087	0.0017	6.45e-07	26.1903
alanine	rs1376492	A	T	0.009	0.0018	3.59e-07	25
alanine	rs703462	C	G	0.0093	0.0018	1.06e-07	26.6944
alanine	rs11183620	A	G	0.0098	0.0017	1.55e-08	33.2318
alanine	rs1260326	T	C	0.0131	0.0017	5.56e-14	59.3806
allantoin	rs2293319	T	C	-0.0219	0.0047	3.59e-06	21.7116
allantoin	rs1431793	A	C	-0.0216	0.0046	2.9e-06	22.0491
allantoin	rs1799412	C	G	-0.0262	0.0055	2.28e-06	22.6922
allantoin	rs12132798	C	G	0.0615	0.013	2.09e-06	22.3802
allantoin	rs1320934	A	T	0.1215	0.0253	1.51e-06	23.0628
allantoin	rs12718598	T	C	0.018	0.0037	1.49e-06	23.6669
allantoin	rs9834988	T	C	0.0185	0.0038	7.98e-07	23.7015
allantoin	rs8108144	T	G	-0.0232	0.0047	6.44e-07	24.3658
allantoin	rs10771223	A	G	0.0237	0.0046	2.87e-07	26.5449
arabinose	rs7790791	T	C	0.0594	0.013	4.67e-06	20.8779
arabinose	rs12091176	A	G	0.127	0.0271	2.81e-06	21.9618
arabinose	rs12426131	A	G	0.0246	0.0051	1.68e-06	23.2664
arabinose	rs526744	T	C	-0.021	0.0042	7.14e-07	25
arginine	rs720118	T	C	-0.0105	0.0023	4.55e-06	20.8412
arginine	rs1153903	A	G	-0.0106	0.0023	4.19e-06	21.2401
arginine	rs12714263	A	G	-0.0107	0.0023	3.98e-06	21.6427
arginine	rs7717247	A	C	0.0162	0.0035	3.35e-06	21.4237
arginine	rs3011362	A	G	-0.0349	0.0074	2.37e-06	22.2427
arginine	rs2180566	T	C	-0.0109	0.0023	2.11e-06	22.4594
arginine	rs6561899	A	T	0.011	0.0023	1.84e-06	22.8733
arginine	rs11114987	T	C	-0.0324	0.0067	1.41e-06	23.3852
arginine	rs511304	A	C	0.0191	0.0039	1.01e-06	23.9849
arginine	rs715	T	C	0.0144	0.0028	2.9e-07	26.449
arginine	rs2246012	T	C	-0.0166	0.0032	2.23e-07	26.9102
asparagine	rs4888479	A	G	0.0117	0.0025	4.24e-06	21.9024
asparagine	rs13259125	T	C	-0.0082	0.0018	4.02e-06	20.7531
asparagine	rs2245730	A	C	-0.0082	0.0018	3.82e-06	20.7531
asparagine	rs12663966	A	T	-0.0083	0.0018	3.64e-06	21.2623
asparagine	rs4896596	T	C	0.0082	0.0018	3.64e-06	20.7531
asparagine	rs2911711	A	T	0.0083	0.0018	2.85e-06	21.2623
asparagine	rs6679985	C	G	0.0083	0.0018	2.72e-06	21.2623
asparagine	rs4305952	C	G	0.0084	0.0018	2.65e-06	21.7778
asparagine	rs11126005	A	G	0.0083	0.0018	2.61e-06	21.2623
asparagine	rs11865240	T	G	-0.0085	0.0018	2.38e-06	22.2994
asparagine	rs2372474	A	G	0.0083	0.0018	2.24e-06	21.2623
asparagine	rs10444467	T	C	0.0086	0.0018	1.71e-06	22.8272
asparagine	rs188611	A	G	0.0085	0.0018	1.67e-06	22.2994
asparagine	rs11614753	T	C	-0.0958	0.02	1.6e-06	22.9441
asparagine	rs1146975	A	G	0.0085	0.0018	1.55e-06	22.2994
asparagine	rs1028777	A	C	-0.0086	0.0018	1.52e-06	22.8272
asparagine	rs7161226	A	C	-0.0652	0.0134	1.1e-06	23.6748
asparagine	rs6755681	T	C	-0.0211	0.0043	8.62e-07	24.0784
asparagine	rs1531507	A	G	0.0127	0.0026	6.67e-07	23.8595
asparagine	rs11170195	T	C	0.0088	0.0018	5.99e-07	23.9012
asparagine	rs11801253	A	G	-0.0094	0.0019	5.68e-07	24.4765
asparagine	rs17345286	T	C	0.0124	0.0025	5.07e-07	24.6016
asparagine	rs4690523	T	C	-0.009	0.0018	3.48e-07	25
asparagine	rs1338571	A	G	0.0091	0.0018	3.07e-07	25.5586
asparagine	rs1536873	A	G	-0.0093	0.0018	1.67e-07	26.6944
asparagine	rs3103098	C	G	0.0102	0.0018	8.4e-09	32.1111
asparagine	rs3017098	A	G	0.0107	0.0018	1.48e-09	35.3364
asparagine	rs2011069	A	G	0.027	0.002	1.56e-41	182.25
aspartate	rs6854832	T	C	0.0472	0.0103	4.98e-06	20.9995
aspartate	rs4690523	T	C	0.0182	0.0037	1.04e-06	24.1958
aspartate	rs7150776	T	C	0.0279	0.0057	9.22e-07	23.9584
benzoate	rs10515641	A	G	-0.0086	0.0019	4.37e-06	20.4875
benzoate	rs1791600	T	C	-0.0087	0.0019	4.09e-06	20.9668
benzoate	rs4672488	A	G	0.0086	0.0019	4.08e-06	20.4875
benzoate	rs4850051	A	G	-0.0086	0.0019	3.84e-06	20.4875
benzoate	rs4741625	A	G	0.0085	0.0018	3.5e-06	22.2994
benzoate	rs11838539	A	G	0.0284	0.0061	3.38e-06	21.6759
benzoate	rs7513165	T	C	0.0086	0.0018	2.83e-06	22.8272
benzoate	rs969075	T	C	-0.0086	0.0018	2.63e-06	22.8272
benzoate	rs310528	A	G	0.0086	0.0018	2.59e-06	22.8272
benzoate	rs7283154	T	C	-0.0087	0.0018	2.32e-06	23.3611
benzoate	rs2317834	T	G	0.0129	0.0027	2.31e-06	22.8272
benzoate	rs8008040	T	C	-0.0087	0.0018	2.06e-06	23.3611
benzoate	rs16876152	T	G	-0.0089	0.0019	1.65e-06	21.9418
benzoate	rs4515826	T	G	-0.0132	0.0027	1.31e-06	23.9012
benzoate	rs310597	A	G	-0.0088	0.0018	1.3e-06	23.9012
benzoate	rs10745735	A	G	0.0133	0.0027	1.15e-06	24.2647
benzoate	rs6841005	T	C	0.0088	0.0018	1.15e-06	23.9012
benzoate	rs3112496	T	C	0.0127	0.0026	1.13e-06	23.8595
benzoate	rs10981455	A	G	-0.0089	0.0018	1.08e-06	24.4475
benzoate	rs7561849	A	G	0.009	0.0018	1.01e-06	25
benzoate	rs12637854	A	T	-0.0138	0.0027	4.33e-07	26.1235
benzoate	rs9394526	A	G	-0.0187	0.0037	4.28e-07	25.5435
benzoate	rs3765035	A	G	0.0092	0.0018	3.76e-07	26.1235
benzoate	rs4852620	A	G	0.0141	0.0027	1.73e-07	27.2716
benzoate	rs247616	T	C	0.0098	0.0019	1.32e-07	26.6039
beta-hydroxyisovalerate	rs9460599	T	C	0.0302	0.0066	4.86e-06	20.9376
beta-hydroxyisovalerate	rs1448817	A	G	0.0124	0.0027	4.56e-06	21.0919
beta-hydroxyisovalerate	rs11869714	A	G	-0.0126	0.0027	4.25e-06	21.7778
beta-hydroxyisovalerate	rs1337278	A	G	0.0124	0.0027	3.68e-06	21.0919
beta-hydroxyisovalerate	rs3778889	T	C	0.0246	0.0053	3.42e-06	21.5436
beta-hydroxyisovalerate	rs789195	A	G	-0.0128	0.0027	2.53e-06	22.4746
beta-hydroxyisovalerate	rs7660017	A	G	-0.0131	0.0028	2.34e-06	21.889
beta-hydroxyisovalerate	rs11605057	T	C	-0.0202	0.0043	2.24e-06	22.0681
beta-hydroxyisovalerate	rs11858062	T	C	0.0213	0.0044	1.65e-06	23.4344
beta-hydroxyisovalerate	rs12950972	T	C	-0.0133	0.0027	9.84e-07	24.2647
beta-hydroxyisovalerate	rs17386586	A	C	-0.0134	0.0027	9.74e-07	24.631
beta-hydroxyisovalerate	rs6477873	T	C	0.0131	0.0027	9.51e-07	23.5405
beta-hydroxyisovalerate	rs1542884	T	C	0.0132	0.0027	7.15e-07	23.9012
beta-hydroxyisovalerate	rs7446718	A	G	-0.0417	0.0082	3.83e-07	25.8609
beta-hydroxyisovalerate	rs1185260	A	G	-0.0191	0.0036	1.14e-07	28.1489
beta-hydroxyisovalerate	rs9841498	T	C	0.0145	0.0027	7.12e-08	28.8409
beta-hydroxyisovalerate	rs10945649	A	T	0.0212	0.0036	4.29e-09	34.679
betaine	rs3797248	A	G	0.012	0.0026	4.62e-06	21.3018
betaine	rs2396726	T	C	-0.0179	0.0039	4.52e-06	21.0657
betaine	rs4646359	T	C	-0.0083	0.0018	3.2e-06	21.2623
betaine	rs164372	T	C	0.012	0.0025	2.64e-06	23.04
betaine	rs7126003	T	C	0.0185	0.0039	2.58e-06	22.5016
betaine	rs10153066	T	G	0.0085	0.0018	2.12e-06	22.2994
betaine	rs152727	T	C	-0.0121	0.0025	1.71e-06	23.4256
betaine	rs1535039	T	C	0.0175	0.0035	4.49e-07	25
betaine	rs9462856	T	C	-0.0093	0.0018	2e-07	26.6944
betaine	rs12151827	T	C	-0.0141	0.0026	6.35e-08	29.4098
betaine	rs495360	A	C	-0.019	0.003	2.4e-10	40.1111
betaine	rs2851391	T	C	-0.0121	0.0018	1.15e-11	45.1883
betaine	rs715	T	C	0.0221	0.0025	2.08e-19	78.1456
betaine	rs16876394	T	C	0.0304	0.0034	1.49e-19	79.9446
carnitine	rs10130689	T	C	-0.0075	0.0017	4.99e-06	19.4637
carnitine	rs10111368	A	G	-0.0041	0.0009	4.98e-06	20.7531
carnitine	rs13231650	T	C	0.0041	0.0009	4.78e-06	20.7531
carnitine	rs10875102	A	G	-0.0042	0.0009	4.63e-06	21.7778
carnitine	rs6852374	A	G	0.0041	0.0009	4.44e-06	20.7531
carnitine	rs2504927	T	C	-0.0041	0.0009	4.35e-06	20.7531
carnitine	rs7991989	T	C	0.0041	0.0009	4.3e-06	20.7531
carnitine	rs1114130	T	C	-0.0042	0.0009	4.28e-06	21.7778
carnitine	rs2508305	T	C	-0.0079	0.0017	4.05e-06	21.5952
carnitine	rs9947578	A	G	0.0043	0.0009	3.94e-06	22.8272
carnitine	rs7732790	A	C	-0.0042	0.0009	3.72e-06	21.7778
carnitine	rs9383693	T	C	-0.0042	0.0009	3.57e-06	21.7778
carnitine	rs6866597	T	G	0.0042	0.0009	3.56e-06	21.7778
carnitine	rs9419445	T	C	0.0042	0.0009	3.46e-06	21.7778
carnitine	rs7435034	A	G	-0.0042	0.0009	3.44e-06	21.7778
carnitine	rs294280	T	C	0.0042	0.0009	3.43e-06	21.7778
carnitine	rs1446555	A	C	0.008	0.0017	3.21e-06	22.1453
carnitine	rs10826291	A	G	-0.0042	0.0009	3.05e-06	21.7778
carnitine	rs6793266	T	C	-0.0043	0.0009	2.92e-06	22.8272
carnitine	rs2595993	A	C	-0.0042	0.0009	2.88e-06	21.7778
carnitine	rs11085914	T	G	-0.0042	0.0009	2.88e-06	21.7778
carnitine	rs9415053	C	G	-0.0042	0.0009	2.82e-06	21.7778
carnitine	rs262273	C	G	-0.0042	0.0009	2.76e-06	21.7778
carnitine	rs729952	T	G	0.0042	0.0009	2.74e-06	21.7778
carnitine	rs6471514	T	C	-0.0042	0.0009	2.73e-06	21.7778
carnitine	rs1544412	T	C	-0.0043	0.0009	2.68e-06	22.8272
carnitine	rs724752	T	C	0.0043	0.0009	2.65e-06	22.8272
carnitine	rs700760	T	G	-0.0042	0.0009	2.57e-06	21.7778
carnitine	rs6506736	A	G	0.0042	0.0009	2.56e-06	21.7778
carnitine	rs1936602	T	C	0.0043	0.0009	2.53e-06	22.8272
carnitine	rs6602640	T	G	0.008	0.0017	2.5e-06	22.1453
carnitine	rs9557806	A	G	-0.0042	0.0009	2.4e-06	21.7778
carnitine	rs1424937	A	G	0.0042	0.0009	2.32e-06	21.7778
carnitine	rs778423	C	G	-0.0043	0.0009	2.28e-06	22.8272
carnitine	rs2789599	A	G	0.0043	0.0009	2.16e-06	22.8272
carnitine	rs2577264	A	G	0.0043	0.0009	2.12e-06	22.8272
carnitine	rs7929841	T	C	0.0043	0.0009	2.1e-06	22.8272
carnitine	rs3127274	T	C	0.0043	0.0009	2.09e-06	22.8272
carnitine	rs1929425	T	C	0.0043	0.0009	2.08e-06	22.8272
carnitine	rs4665406	T	C	-0.0043	0.0009	1.94e-06	22.8272
carnitine	rs6539588	T	C	0.0043	0.0009	1.92e-06	22.8272
carnitine	rs12245254	T	C	0.0043	0.0009	1.92e-06	22.8272
carnitine	rs6709816	A	G	-0.0077	0.0016	1.86e-06	23.1602
carnitine	rs12510909	T	C	-0.0043	0.0009	1.84e-06	22.8272
carnitine	rs288332	A	G	-0.0043	0.0009	1.83e-06	22.8272
carnitine	rs2451996	A	G	0.0043	0.0009	1.67e-06	22.8272
carnitine	rs10920115	T	G	0.0044	0.0009	1.64e-06	23.9012
carnitine	rs1225019	A	G	-0.0043	0.0009	1.59e-06	22.8272
carnitine	rs4861126	C	G	0.0043	0.0009	1.56e-06	22.8272
carnitine	rs9880736	A	C	-0.0044	0.0009	1.51e-06	23.9012
carnitine	rs968103	T	C	0.0043	0.0009	1.5e-06	22.8272
carnitine	rs10239136	T	C	0.0044	0.0009	1.49e-06	23.9012
carnitine	rs4672450	T	C	0.0044	0.0009	1.36e-06	23.9012
carnitine	rs977041	A	G	0.0044	0.0009	1.27e-06	23.9012
carnitine	rs1430435	T	C	0.0044	0.0009	1.26e-06	23.9012
carnitine	rs378999	T	C	-0.0044	0.0009	1.2e-06	23.9012
carnitine	rs4722438	A	G	0.0044	0.0009	1.16e-06	23.9012
carnitine	rs4713396	A	C	-0.0044	0.0009	1.15e-06	23.9012
carnitine	rs12201109	A	G	-0.0045	0.0009	1.14e-06	25
carnitine	rs6554156	T	C	0.0044	0.0009	1.12e-06	23.9012
carnitine	rs3848713	T	C	-0.0044	0.0009	1.11e-06	23.9012
carnitine	rs2130882	T	C	0.0044	0.0009	1.11e-06	23.9012
carnitine	rs1246267	A	G	0.0045	0.0009	1.09e-06	25
carnitine	rs1760903	A	G	-0.0045	0.0009	1.01e-06	25
carnitine	rs4764292	T	C	0.0044	0.0009	9.76e-07	23.9012
carnitine	rs10481187	T	G	0.0045	0.0009	9.69e-07	25
carnitine	rs11915024	T	G	-0.0044	0.0009	9.59e-07	23.9012
carnitine	rs6596361	T	C	0.0044	0.0009	9.19e-07	23.9012
carnitine	rs2702023	C	G	0.0045	0.0009	8.56e-07	25
carnitine	rs2286460	A	G	-0.0045	0.0009	8.36e-07	25
carnitine	rs6908972	T	G	-0.009	0.0018	7.99e-07	25
carnitine	rs2292871	A	G	0.0045	0.0009	7.68e-07	25
carnitine	rs4531372	A	G	-0.0045	0.0009	7.13e-07	25
carnitine	rs9313491	C	G	0.0047	0.0009	6.09e-07	27.2716
carnitine	rs10818924	T	C	-0.0045	0.0009	6.08e-07	25
carnitine	rs4881523	T	C	0.0045	0.0009	5.95e-07	25
carnitine	rs8099879	A	C	0.005	0.001	5.73e-07	25
carnitine	rs4305127	T	C	-0.005	0.001	5.73e-07	25
carnitine	rs12484	T	C	-0.005	0.001	5.73e-07	25
carnitine	rs4940563	A	G	-0.005	0.001	5.73e-07	25
carnitine	rs2961253	T	C	-0.005	0.001	5.73e-07	25
carnitine	rs1028981	A	G	-0.005	0.001	5.73e-07	25
carnitine	rs11630705	C	G	0.0045	0.0009	5.14e-07	25
carnitine	rs10275028	T	C	0.0046	0.0009	4.9e-07	26.1235
carnitine	rs10489008	A	C	0.0045	0.0009	4.62e-07	25
carnitine	rs7026148	T	C	-0.0045	0.0009	4.47e-07	25
carnitine	rs4436868	T	C	0.0045	0.0009	4.29e-07	25
carnitine	rs996408	T	C	-0.0046	0.0009	3.67e-07	26.1235
carnitine	rs4284335	A	G	-0.0046	0.0009	3.53e-07	26.1235
carnitine	rs769809	A	G	0.0046	0.0009	3.5e-07	26.1235
carnitine	rs899584	T	C	-0.0047	0.0009	2.89e-07	27.2716
carnitine	rs12938026	T	C	0.0046	0.0009	2.77e-07	26.1235
carnitine	rs4888504	T	C	0.0046	0.0009	2.68e-07	26.1235
carnitine	rs12246131	A	T	0.008	0.0015	2.41e-07	28.4444
carnitine	rs844016	T	C	0.0047	0.0009	2.22e-07	27.2716
carnitine	rs140572	A	C	0.0047	0.0009	2.19e-07	27.2716
carnitine	rs2170082	A	G	-0.0047	0.0009	2.16e-07	27.2716
carnitine	rs10802528	T	G	-0.0047	0.0009	1.95e-07	27.2716
carnitine	rs9838540	A	C	0.0047	0.0009	1.8e-07	27.2716
carnitine	rs11223211	A	G	0.0047	0.0009	1.71e-07	27.2716
carnitine	rs17370344	A	C	-0.0047	0.0009	1.66e-07	27.2716
carnitine	rs10820588	T	G	0.0048	0.0009	1.64e-07	28.4444
carnitine	rs8179836	C	G	0.0048	0.0009	1.49e-07	28.4444
carnitine	rs10784558	T	C	-0.0048	0.0009	1.06e-07	28.4444
carnitine	rs1479614	A	G	-0.0048	0.0009	9.93e-08	28.4444
carnitine	rs1449844	C	G	-0.0048	0.0009	9.23e-08	28.4444
carnitine	rs7162803	A	G	0.0048	0.0009	8.5e-08	28.4444
carnitine	rs1610649	T	C	-0.0049	0.0009	7.92e-08	29.642
carnitine	rs17065231	T	C	-0.0092	0.0017	7.16e-08	29.2872
carnitine	rs9942113	A	C	-0.0049	0.0009	6e-08	29.642
carnitine	rs3128061	T	G	-0.0049	0.0009	5.74e-08	29.642
carnitine	rs6535870	T	C	-0.005	0.0009	5.5e-08	30.8642
carnitine	rs459625	T	C	-0.0049	0.0009	5.18e-08	29.642
carnitine	rs2279014	T	C	-0.005	0.0009	4.86e-08	30.8642
carnitine	rs2492788	T	C	0.0049	0.0009	4.58e-08	29.642
carnitine	rs2396004	A	G	0.0049	0.0009	4.32e-08	29.642
carnitine	rs13182512	A	T	-0.005	0.0009	3.36e-08	30.8642
carnitine	rs11183620	A	G	0.005	0.0009	3e-08	30.8642
carnitine	rs2114713	T	G	-0.005	0.0009	2.67e-08	30.8642
carnitine	rs11620973	A	G	-0.0051	0.0009	2.35e-08	32.1111
carnitine	rs11620955	A	G	-0.0051	0.0009	1.63e-08	32.1111
carnitine	rs12709393	T	G	0.0053	0.0009	6.41e-09	34.679
carnitine	rs735315	T	C	0.0054	0.0009	1.87e-09	36
carnitine	rs4860022	T	C	-0.0055	0.0009	9.6e-10	37.3457
carnitine	rs6862024	A	G	-0.0055	0.0009	8.99e-10	37.3457
carnitine	rs3736438	T	G	-0.0057	0.0009	3.19e-10	40.1111
carnitine	rs9842133	T	C	0.0064	0.0009	4.2e-12	50.5679
carnitine	rs1466788	A	G	-0.0074	0.0009	3.05e-16	67.6049
carnitine	rs419291	T	C	0.0079	0.0009	3.1e-18	77.0494
carnitine	rs10821585	A	G	-0.0086	0.0009	1.28e-21	91.3086
carnitine	rs12356193	A	G	0.0274	0.0016	3.69e-63	293.266
cholate	rs2363820	C	G	-0.0678	0.0145	3.08e-06	21.8637
cholate	rs1523437	A	G	-0.0619	0.0132	2.75e-06	21.9904
cholate	rs17723514	A	G	-0.0481	0.0102	2.3e-06	22.2377
cholesterol	rs10207315	T	G	0.0078	0.0017	4.79e-06	21.0519
cholesterol	rs810551	C	G	0.008	0.0017	4.66e-06	22.1453
cholesterol	rs4401492	T	G	0.0082	0.0018	4.52e-06	20.7531
cholesterol	rs6970076	T	C	-0.0079	0.0017	4.37e-06	21.5952
cholesterol	rs3747924	T	C	0.0083	0.0018	4.24e-06	21.2623
cholesterol	rs1005596	A	G	0.0115	0.0025	4.2e-06	21.16
cholesterol	rs2026590	T	G	0.008	0.0017	3.76e-06	22.1453
cholesterol	rs886282	T	C	0.0081	0.0018	3.71e-06	20.25
cholesterol	rs12648765	A	G	0.0564	0.0122	3.57e-06	21.3717
cholesterol	rs12896813	T	C	-0.0082	0.0018	3.52e-06	20.7531
cholesterol	rs2259571	T	G	-0.0078	0.0017	2.86e-06	21.0519
cholesterol	rs6603141	A	G	-0.0081	0.0017	2.61e-06	22.7024
cholesterol	rs10011091	T	C	0.0086	0.0018	2.15e-06	22.8272
cholesterol	rs17182784	T	C	-0.0082	0.0017	2.1e-06	23.2664
cholesterol	rs11106131	T	G	-0.0089	0.0019	1.81e-06	21.9418
cholesterol	rs2870664	T	C	0.0147	0.0031	1.6e-06	22.486
cholesterol	rs6573766	T	G	-0.0085	0.0018	1.55e-06	22.2994
cholesterol	rs11610936	T	C	-0.0121	0.0025	1.34e-06	23.4256
cholesterol	rs3897960	A	T	-0.0084	0.0017	1.29e-06	24.4152
cholesterol	rs2407893	A	G	0.0079	0.0016	1.29e-06	24.3789
cholesterol	rs3802195	T	G	0.0086	0.0018	1.13e-06	22.8272
cholesterol	rs1077834	T	C	-0.0113	0.0023	6.87e-07	24.138
cholesterol	rs6511720	T	G	-0.0136	0.0027	3.69e-07	25.3717
cholesterol	rs4941743	T	C	0.0087	0.0017	3.28e-07	26.1903
cholesterol	rs2130712	A	C	0.0165	0.0032	2.43e-07	26.5869
cholesterol	rs10493549	A	G	-0.009	0.0017	2.27e-07	28.0277
cholesterol	rs6438950	C	G	0.0131	0.0025	1.54e-07	27.4576
cholesterol	rs17765253	A	G	0.0096	0.0018	8.27e-08	28.4444
cholesterol	rs602633	T	G	-0.0102	0.0017	5.02e-09	36
cholesterol	rs445925	A	G	-0.025	0.004	4.11e-10	39.0625
choline	rs7687295	A	G	0.0211	0.0046	4.32e-06	21.0402
choline	rs11058334	A	G	-0.0217	0.0047	4.26e-06	21.3169
choline	rs4242454	A	T	0.0077	0.0016	3.25e-06	23.1602
choline	rs2824226	A	G	0.0074	0.0016	3.19e-06	21.3906
choline	rs17642749	T	G	-0.0165	0.0035	2.68e-06	22.2245
choline	rs3786284	A	G	0.0077	0.0016	2.04e-06	23.1602
choline	rs2080224	A	G	-0.0112	0.0024	1.97e-06	21.7778
choline	rs11930490	A	G	-0.0076	0.0016	1.52e-06	22.5625
choline	rs7215931	A	G	0.0079	0.0016	1.29e-06	24.3789
choline	rs9663814	A	G	0.0069	0.0014	1.1e-06	24.2908
choline	rs8033100	T	C	-0.0083	0.0016	4.94e-07	26.9102
choline	rs12039115	T	C	-0.0088	0.0017	1.93e-07	26.7958
choline	rs4487482	A	G	0.0081	0.0015	1.82e-07	29.16
choline	rs715	T	C	0.008	0.0015	9.11e-08	28.4444
choline	rs11656215	T	C	-0.0079	0.0015	7.48e-08	27.7378
citrate	rs11120725	A	G	-0.0181	0.0039	4.61e-06	21.5391
citrate	rs2143327	T	C	0.0392	0.0085	4.28e-06	21.2684
citrate	rs4589188	A	G	0.0122	0.0026	3.34e-06	22.0178
citrate	rs1404373	T	C	-0.0084	0.0018	2.92e-06	21.7778
citrate	rs6077792	T	G	-0.0085	0.0018	2.82e-06	22.2994
citrate	rs10992722	A	C	0.0326	0.0069	2.44e-06	22.3222
citrate	rs12625828	T	G	0.0086	0.0018	2.06e-06	22.8272
citrate	rs2236299	A	G	0.0087	0.0018	1.69e-06	23.3611
citrate	rs13130021	T	C	-0.0089	0.0018	1.41e-06	24.4475
citrate	rs2370136	T	C	-0.0086	0.0018	1.25e-06	22.8272
citrate	rs6678076	A	G	-0.0252	0.0052	1.08e-06	23.4852
citrate	rs10787308	A	G	-0.009	0.0018	6.04e-07	25
citrate	rs7105815	A	G	0.0091	0.0018	4.93e-07	25.5586
citrate	rs4999864	C	G	0.0179	0.0035	4.77e-07	26.1559
citrate	rs910616	T	C	-0.0093	0.0018	1.97e-07	26.6944
citrate	rs17804635	T	C	-0.0187	0.0034	3.62e-08	30.25
citrate	rs868395	T	G	0.0101	0.0018	2.03e-08	31.4846
citrate	rs6507399	A	G	-0.0101	0.0018	1.7e-08	31.4846
citrate	rs807670	A	C	0.011	0.0018	6.84e-10	37.3457
citrate	rs835154	A	G	-0.0114	0.0018	1.15e-10	40.1111
citrate	rs170149	A	G	0.0256	0.0035	1.42e-13	53.4988
creatine	rs7319920	A	G	-0.0219	0.0048	4.39e-06	20.8164
creatine	rs1230164	C	G	0.0176	0.0038	3.08e-06	21.4515
creatine	rs10900120	A	G	-0.0383	0.008	1.74e-06	22.9202
creatine	rs1145077	T	G	0.0187	0.0037	3.99e-07	25.5435
creatine	rs715	T	C	-0.0451	0.0044	9.63e-25	105.062
creatinine	rs9312777	T	C	0.0043	0.0009	4.68e-06	22.8272
creatinine	rs9456538	A	G	-0.0082	0.0018	4.2e-06	20.7531
creatinine	rs10202838	C	G	0.0137	0.0029	3.32e-06	22.3175
creatinine	rs10426415	A	G	-0.0086	0.0018	3.11e-06	22.8272
creatinine	rs6663614	A	C	-0.0104	0.0022	3.06e-06	22.3471
creatinine	rs4460629	T	C	-0.0045	0.001	2.21e-06	20.25
creatinine	rs1498350	A	C	0.0045	0.001	1.88e-06	20.25
creatinine	rs10519445	A	G	-0.0045	0.0009	1.85e-06	25
creatinine	rs11054328	T	C	0.0088	0.0018	1.46e-06	23.9012
creatinine	rs394282	A	T	-0.0163	0.0033	1.02e-06	24.3976
creatinine	rs12801550	T	C	0.0088	0.0018	9.64e-07	23.9012
creatinine	rs12175103	A	C	0.0048	0.0009	4.86e-07	28.4444
creatinine	rs1116866	T	C	0.0094	0.0018	2.87e-07	27.2716
creatinine	rs2289804	A	G	-0.0143	0.0027	1.25e-07	28.0508
creatinine	rs2042499	A	C	0.0052	0.0009	4.88e-08	33.3827
cysteine	rs13179336	A	T	0.0154	0.0034	4.85e-06	20.5156
cysteine	rs13378579	A	C	-0.0711	0.0156	4.81e-06	20.7726
cysteine	rs9572772	T	G	-0.0902	0.0197	4.65e-06	20.9643
cysteine	rs12052126	T	C	0.0389	0.0085	4.18e-06	20.9441
cysteine	rs4602889	A	G	0.016	0.0035	3.57e-06	20.898
cysteine	rs7127674	A	G	-0.0482	0.0104	3.33e-06	21.4797
cysteine	rs10926975	T	C	-0.0125	0.0027	2.66e-06	21.4335
cysteine	rs2314026	A	G	0.0283	0.006	2.53e-06	22.2469
cysteine	rs2710833	T	C	-0.0132	0.0027	1.2e-06	23.9012
cysteine	rs13293620	T	C	0.1054	0.0216	1.07e-06	23.8108
cysteine	rs11713161	A	G	-0.017	0.0034	5.63e-07	25
deoxycholate	rs4579412	A	C	-0.0414	0.0091	4.77e-06	20.6975
deoxycholate	rs2391088	A	G	-0.0341	0.0073	2.92e-06	21.8204
deoxycholate	rs696155	A	G	-0.0412	0.0088	2.92e-06	21.9194
deoxycholate	rs17175231	A	G	0.0593	0.0125	1.99e-06	22.5055
deoxycholate	rs11159894	T	C	0.032	0.0067	1.77e-06	22.8113
deoxycholate	rs8192870	T	G	-0.0365	0.0067	3.99e-08	29.6781
dimethylarginine	rs6688105	T	C	-0.0079	0.0017	4.86e-06	21.5952
dimethylarginine	rs1850396	A	T	-0.008	0.0018	4.67e-06	19.7531
dimethylarginine	rs11638718	A	G	0.0081	0.0018	4.62e-06	20.25
dimethylarginine	rs7519669	A	G	0.0082	0.0018	4.37e-06	20.7531
dimethylarginine	rs11679051	T	C	0.0081	0.0018	4.14e-06	20.25
dimethylarginine	rs13099034	A	C	0.0083	0.0018	4.09e-06	21.2623
dimethylarginine	rs4518383	A	G	-0.0083	0.0018	3.89e-06	21.2623
dimethylarginine	rs7580094	A	G	0.0083	0.0018	3.46e-06	21.2623
dimethylarginine	rs3014614	T	G	-0.014	0.003	3.06e-06	21.7778
dimethylarginine	rs3797510	C	G	-0.0085	0.0018	2.71e-06	22.2994
dimethylarginine	rs2305929	A	G	0.0084	0.0018	2.62e-06	21.7778
dimethylarginine	rs27852	A	C	-0.0083	0.0018	2.18e-06	21.2623
dimethylarginine	rs10494658	T	G	-0.0087	0.0018	2.04e-06	23.3611
dimethylarginine	rs11232962	T	G	0.0176	0.0037	1.6e-06	22.6267
dimethylarginine	rs300585	A	G	0.0084	0.0017	1.19e-06	24.4152
dimethylarginine	rs10791748	A	C	0.0132	0.0027	9.72e-07	23.9012
dimethylarginine	rs510573	T	G	-0.0085	0.0017	9.11e-07	25
dimethylarginine	rs11199575	A	G	0.0088	0.0018	8.7e-07	23.9012
dimethylarginine	rs6538186	T	C	0.0091	0.0018	1.95e-07	25.5586
dimethylarginine	rs6107895	A	G	-0.0249	0.0046	6.18e-08	29.301
dimethylarginine	rs37379	A	G	0.0147	0.0027	3.43e-08	29.642
erythritol	rs9814648	A	G	0.012	0.0026	4.6e-06	21.3018
erythritol	rs6821567	C	G	-0.0476	0.0104	4.38e-06	20.9482
erythritol	rs2165127	A	G	-0.0751	0.0162	3.37e-06	21.4907
erythritol	rs6591040	T	G	-0.0205	0.0044	3.34e-06	21.7071
erythritol	rs254840	A	G	-0.0166	0.0035	3.03e-06	22.4947
erythritol	rs12699171	A	G	-0.0461	0.0099	3.03e-06	21.6836
erythritol	rs2404571	A	G	0.0161	0.0034	2.92e-06	22.423
erythritol	rs7632086	C	G	-0.0126	0.0027	2.47e-06	21.7778
erythritol	rs780093	T	C	0.0117	0.0025	2.17e-06	21.9024
erythritol	rs6106307	T	C	0.0125	0.0026	8.85e-07	23.1139
erythritol	rs12629138	T	G	0.0234	0.0044	1.29e-07	28.2831
erythritol	rs17318174	A	G	0.0139	0.0026	1.28e-07	28.5814
erythritol	rs12470336	A	T	-0.038	0.007	5.68e-08	29.4694
erythritol	rs7542172	A	G	-0.0236	0.0034	1.98e-12	48.1799
glucose	rs7717177	T	C	-0.0416	0.0091	4.95e-06	20.898
glucose	rs2159491	T	C	-0.0155	0.0034	4.44e-06	20.7829
glucose	rs888977	T	C	0.0079	0.0017	4.4e-06	21.5952
glucose	rs7751392	T	G	0.0082	0.0018	3.84e-06	20.7531
glucose	rs1857095	T	C	-0.023	0.005	3.79e-06	21.16
glucose	rs11853577	T	C	0.0076	0.0016	3.75e-06	22.5625
glucose	rs11787684	T	C	-0.0084	0.0018	3.52e-06	21.7778
glucose	rs11623335	A	G	-0.008	0.0017	3.48e-06	22.1453
glucose	rs11921640	A	T	0.0113	0.0024	3.44e-06	22.1684
glucose	rs831831	A	G	-0.0081	0.0017	3.2e-06	22.7024
glucose	rs950156	A	G	-0.008	0.0017	2.73e-06	22.1453
glucose	rs9548447	T	G	0.0118	0.0025	2.47e-06	22.2784
glucose	rs12911284	A	C	0.0081	0.0017	2.26e-06	22.7024
glucose	rs6814228	T	C	0.0082	0.0017	1.99e-06	23.2664
glucose	rs12134225	A	G	0.012	0.0025	1.63e-06	23.04
glucose	rs6883962	T	C	-0.012	0.0025	1.63e-06	23.04
glucose	rs4572706	A	G	-0.0084	0.0018	1.53e-06	21.7778
glucose	rs10494322	T	C	-0.0084	0.0017	1.43e-06	24.4152
glucose	rs12534545	A	G	0.0091	0.0019	1.22e-06	22.9391
glucose	rs741160	A	G	0.0093	0.0019	6.82e-07	23.9584
glucose	rs10828691	A	G	-0.0084	0.0017	6.05e-07	24.4152
glucose	rs129986	T	C	-0.0724	0.0145	5.55e-07	24.9311
glucose	rs9363753	T	C	0.0089	0.0018	5.21e-07	24.4475
glucose	rs2497587	A	G	-0.0092	0.0017	1.3e-07	29.2872
glucose	rs2501894	A	G	-0.0096	0.0018	6.03e-08	28.4444
glucose	rs13431652	T	C	0.0099	0.0017	4.34e-09	33.9135
glutamate	rs10879778	T	C	-0.0181	0.0035	2.59e-07	26.7437
glutamate	rs2037458	A	G	0.0188	0.0035	8.78e-08	28.8522
glutamine	rs11596604	A	G	0.0323	0.0069	2.52e-06	21.9133
glutamine	rs2748991	T	C	-0.007	0.0015	2.34e-06	21.7778
glutamine	rs7394051	T	C	0.0055	0.0012	2.18e-06	21.0069
glutamine	rs7078003	T	C	0.0087	0.0018	1.84e-06	23.3611
glutamine	rs16977047	T	C	-0.0056	0.0011	1.08e-06	25.9174
glutamine	rs780093	T	C	-0.0058	0.0011	1.93e-07	27.8017
glutamine	rs2657879	A	G	0.015	0.0017	6.15e-18	77.8547
glycerate	rs17086746	T	C	-0.046	0.01	4.23e-06	21.16
glycerate	rs7861435	C	G	-0.0115	0.0025	4.01e-06	21.16
glycerate	rs13102848	C	G	-0.0152	0.0033	3.13e-06	21.2158
glycerate	rs2907828	C	G	-0.0188	0.004	2.74e-06	22.09
glycerate	rs11724197	A	G	0.0159	0.0034	2.29e-06	21.8694
glycerate	rs6743210	T	C	0.0123	0.0026	2.21e-06	22.3802
glycerate	rs6896132	C	G	0.0121	0.0025	1.8e-06	23.4256
glycerate	rs12507784	A	G	-0.012	0.0025	1.78e-06	23.04
glycerate	rs11061416	A	G	-0.0125	0.0024	1.76e-07	27.1267
glycine	rs6951820	A	G	0.0111	0.0024	4.77e-06	21.3906
glycine	rs7582822	A	G	0.0113	0.0024	3.84e-06	22.1684
glycine	rs11942622	T	G	0.0712	0.0152	2.68e-06	21.9418
glycine	rs229914	A	G	-0.0115	0.0024	2.4e-06	22.9601
glycine	rs3012739	A	G	0.0116	0.0024	2.13e-06	23.3611
glycine	rs7709785	T	C	-0.0176	0.0037	1.99e-06	22.6267
glycine	rs8082170	T	C	0.0153	0.0031	1.07e-06	24.359
glycine	rs804895	T	C	-0.0235	0.0048	8.44e-07	23.9692
glycine	rs329319	A	G	0.0127	0.0025	6.5e-07	25.8064
glycine	rs4761007	T	C	0.0157	0.0031	4.13e-07	25.6493
glycine	rs11578	T	C	0.0142	0.0027	1.93e-07	27.6598
glycine	rs715	T	C	-0.076	0.0029	2e-147	686.801
glycochenodeoxycholate	rs12456097	A	G	-0.0395	0.0086	4.75e-06	21.0959
glycochenodeoxycholate	rs1105842	A	C	-0.048	0.0105	4.44e-06	20.898
glycochenodeoxycholate	rs1602290	A	G	0.0488	0.0105	3.25e-06	21.6004
glycochenodeoxycholate	rs2044048	A	G	-0.0417	0.0089	2.63e-06	21.9529
glycochenodeoxycholate	rs2078391	T	G	-0.0331	0.007	2.56e-06	22.3594
glycochenodeoxycholate	rs9551641	T	C	-0.1241	0.0262	2.24e-06	22.4358
glycochenodeoxycholate	rs7793797	A	T	0.038	0.0078	1.26e-06	23.7344
glycochenodeoxycholate	rs9297619	A	G	0.1272	0.0244	1.93e-07	27.1766
glycochenodeoxycholate	rs4870490	A	G	0.0857	0.0145	3.14e-09	34.9322
glycocholate	rs12590118	T	G	-0.0463	0.01	3.84e-06	21.4369
glycocholate	rs9914239	A	G	-0.1056	0.0228	3.64e-06	21.4515
glycocholate	rs7837471	A	G	0.3403	0.0731	3.27e-06	21.6715
glycocholate	rs17807835	A	G	0.0343	0.0072	1.71e-06	22.6946
glycocholate	rs10738265	T	C	0.0354	0.0073	1.13e-06	23.5159
glycocholate	rs17107026	T	C	-0.0781	0.016	1.08e-06	23.8266
glycodeoxycholate	rs17746543	A	G	-0.0883	0.0191	3.67e-06	21.3725
glycodeoxycholate	rs7856830	T	C	-0.0891	0.0188	2.27e-06	22.4615
glycodeoxycholate	rs2420201	A	G	0.1473	0.0309	1.9e-06	22.7242
glycodeoxycholate	rs806784	T	C	-0.0952	0.0198	1.48e-06	23.1176
glycodeoxycholate	rs6585252	C	G	-0.1538	0.0312	8.55e-07	24.2998
hippurate	rs3892034	A	T	-0.0273	0.006	4.75e-06	20.7025
hippurate	rs10847782	A	G	0.0277	0.006	4.28e-06	21.3136
hippurate	rs1343188	T	C	-0.0263	0.0057	4.17e-06	21.2893
hippurate	rs12466421	A	G	0.0279	0.006	3.96e-06	21.6225
hippurate	rs11638844	A	G	-0.0251	0.0052	1.62e-06	23.2992
hippurate	rs475322	A	C	0.117	0.024	1.09e-06	23.7656
hippurate	rs4338651	A	G	-0.088	0.018	1.01e-06	23.9012
histidine	rs4768741	C	G	-0.015	0.0032	3.52e-06	21.9727
histidine	rs1527683	T	C	0.0061	0.0013	2.17e-06	22.0178
histidine	rs2176664	T	C	-0.0059	0.0012	2.03e-06	24.1736
histidine	rs715	T	C	0.0059	0.0012	1.65e-06	24.1736
histidine	rs7014133	A	G	-0.0561	0.0109	2.74e-07	26.4894
histidine	rs1071988	A	G	-0.0097	0.0013	1.78e-14	55.6746
hydrocinnamate	rs6851666	A	T	-0.0526	0.0114	4.06e-06	21.2893
hydrocinnamate	rs11847947	T	C	-0.0217	0.0045	1.54e-06	23.2538
hydrocinnamate	rs9355342	A	G	0.1456	0.0281	2.19e-07	26.8479
hydrocinnamate	rs11647589	A	G	0.0303	0.0045	2.85e-11	45.3378
hyodeoxycholate	rs10280608	A	C	-0.0396	0.0087	4.96e-06	20.7182
hyodeoxycholate	rs12527048	T	C	0.1239	0.027	4.61e-06	21.0579
hyodeoxycholate	rs6024969	T	C	-0.3856	0.0825	2.97e-06	21.8457
hyodeoxycholate	rs2524082	A	T	-0.0324	0.0069	2.88e-06	22.0491
hyodeoxycholate	rs10518972	T	C	0.0505	0.0105	1.35e-06	23.1315
hyodeoxycholate	rs17651499	A	G	0.1034	0.0211	9.13e-07	24.0146
hyodeoxycholate	rs2484454	A	G	-0.1096	0.0222	7.71e-07	24.3733
hyodeoxycholate	rs6957252	T	C	0.0739	0.0149	6.84e-07	24.5989
hyodeoxycholate	rs7276515	T	C	-0.0454	0.0087	2e-07	27.2316
hyodeoxycholate	rs10865016	A	G	0.0453	0.0086	1.36e-07	27.7459
hyodeoxycholate	rs10954322	T	C	0.2208	0.0412	8.46e-08	28.7213
indoleacetate	rs4144140	T	C	0.0125	0.0027	4.75e-06	21.4335
indoleacetate	rs2002614	A	G	0.0651	0.0142	4.55e-06	21.0177
indoleacetate	rs1013612	A	G	-0.0125	0.0027	4.48e-06	21.4335
indoleacetate	rs9319010	A	G	0.1201	0.0262	4.44e-06	21.0128
indoleacetate	rs2494523	T	C	-0.014	0.003	3.06e-06	21.7778
indoleacetate	rs4324578	C	G	0.013	0.0027	1.99e-06	23.1824
indoleacetate	rs11242955	A	G	-0.013	0.0027	1.67e-06	23.1824
indoleacetate	rs11043286	T	C	0.057	0.0116	8.02e-07	24.1454
indoleacetate	rs11650196	A	G	0.03	0.0061	7.59e-07	24.187
indoleacetate	rs289999	T	C	-0.018	0.0035	1.91e-07	26.449
indoleacetate	rs6497490	T	G	-0.0305	0.0055	3.49e-08	30.7521
indoleacetate	rs7809234	A	T	0.0285	0.0045	1.6e-10	40.1111
indolelactate	rs4719964	A	G	-0.0123	0.0027	4.46e-06	20.7531
indolelactate	rs314707	A	G	-0.0159	0.0035	4.43e-06	20.6376
indolelactate	rs10159475	A	G	0.0157	0.0034	4.09e-06	21.3227
indolelactate	rs7805747	A	G	0.0131	0.0028	3.77e-06	21.889
indolelactate	rs940008	A	G	0.0251	0.0054	2.64e-06	21.6053
indolelactate	rs10920539	A	T	-0.0126	0.0026	1.94e-06	23.4852
indolelactate	rs6910570	A	G	0.0125	0.0026	1.84e-06	23.1139
indolelactate	rs17073667	A	G	0.0856	0.018	1.84e-06	22.6153
indolelactate	rs7727858	A	G	-0.0205	0.0042	1.08e-06	23.8237
indolelactate	rs11647808	A	C	0.0249	0.0051	8.57e-07	23.8374
indolelactate	rs1055689	A	G	-0.0135	0.0027	4.26e-07	25
indolelactate	rs15676	A	G	0.0191	0.0027	1.33e-12	50.0425
indolepropionate	rs6957421	A	G	-0.0468	0.0102	4.57e-06	21.0519
indolepropionate	rs6957675	T	C	-0.0179	0.0039	3.51e-06	21.0657
indolepropionate	rs2324600	T	C	0.0266	0.0057	3.47e-06	21.7778
indolepropionate	rs11721811	T	C	0.0174	0.0038	3.42e-06	20.9668
indolepropionate	rs6011040	A	G	-0.018	0.0038	2.72e-06	22.4377
indolepropionate	rs9636231	A	G	0.018	0.0038	2.13e-06	22.4377
indolepropionate	rs4954419	C	G	-0.0179	0.0038	1.89e-06	22.1891
indolepropionate	rs450932	T	C	-0.018	0.0038	1.6e-06	22.4377
indolepropionate	rs8093526	T	C	0.0355	0.0073	1.02e-06	23.6489
indolepropionate	rs1394678	T	C	-0.0354	0.0038	1.7e-20	86.7839
isoleucine	rs10489	A	C	0.1743	0.038	4.6e-06	21.0391
isoleucine	rs17224277	A	G	0.0951	0.0199	1.83e-06	22.8378
isoleucine	rs7795118	T	C	0.0905	0.0186	1.21e-06	23.674
isoleucine	rs17077586	A	G	0.1032	0.021	9.2e-07	24.1502
isoleucine	rs494562	A	G	-0.1182	0.0167	1.34e-12	50.0959
Ketoleucine	rs17411832	A	C	-0.0114	0.0025	3.21e-06	20.7936
Ketoleucine	rs11564087	T	C	-0.028	0.006	3.06e-06	21.7778
Ketoleucine	rs791623	T	G	-0.0116	0.0024	1.68e-06	23.3611
Ketoleucine	rs10947808	T	C	-0.012	0.0025	1.39e-06	23.04
Ketoleucine	rs10741500	A	T	-0.026	0.005	2.57e-07	27.04
Ketoleucine	rs4941615	T	C	0.0133	0.0024	4.54e-08	30.7101
Ketoleucine	rs1440581	T	C	-0.0141	0.0022	2.43e-10	41.0764
kynurenine	rs6575634	T	C	-0.0158	0.0035	4.85e-06	20.3788
kynurenine	rs11593042	A	T	0.0151	0.0033	4.55e-06	20.9376
kynurenine	rs2651516	T	C	0.008	0.0017	4.3e-06	22.1453
kynurenine	rs3809198	A	C	0.0554	0.012	4.28e-06	21.3136
kynurenine	rs1426134	C	G	-0.0081	0.0017	3.84e-06	22.7024
kynurenine	rs511797	A	C	0.012	0.0026	3.77e-06	21.3018
kynurenine	rs7548008	A	G	0.016	0.0035	3.56e-06	20.898
kynurenine	rs6770323	T	C	-0.008	0.0017	3.33e-06	22.1453
kynurenine	rs2320536	T	C	0.0081	0.0017	3.32e-06	22.7024
kynurenine	rs9857268	A	G	0.008	0.0017	3.07e-06	22.1453
kynurenine	rs12937634	T	C	-0.0082	0.0017	2.28e-06	23.2664
kynurenine	rs2375475	T	C	-0.0084	0.0017	1.41e-06	24.4152
kynurenine	rs3789978	A	G	0.0123	0.0025	1.32e-06	24.2064
kynurenine	rs16974854	T	C	-0.0234	0.0048	1.15e-06	23.7656
kynurenine	rs4306960	A	G	0.0085	0.0017	1.12e-06	25
kynurenine	rs10857319	T	C	-0.0086	0.0017	9.45e-07	25.5917
kynurenine	rs12082398	T	C	0.0117	0.0024	9.33e-07	23.7656
kynurenine	rs4820242	A	G	-0.0085	0.0017	9.03e-07	25
kynurenine	rs11646849	A	G	-0.0086	0.0017	6.4e-07	25.5917
kynurenine	rs2491294	A	G	-0.01	0.002	5.73e-07	25
kynurenine	rs1496635	A	C	-0.0091	0.0018	2.12e-07	25.5586
kynurenine	rs21327	A	G	0.0095	0.0018	1.25e-07	27.8549
kynurenine	rs16924894	A	T	0.0814	0.0146	2.33e-08	31.0844
kynurenine	rs10085935	T	C	-0.0103	0.0017	3.33e-09	36.7093
kynurenine	rs3184504	T	C	0.0149	0.0017	6.05e-18	76.8201
kynurenine	rs8051149	A	G	0.0258	0.0025	9.07e-26	106.502
lactate	rs10788232	T	C	-0.0111	0.0024	2.46e-06	21.3906
lactate	rs1330523	A	G	-0.0117	0.0024	1.56e-06	23.7656
lactate	rs1193345	A	G	-0.0216	0.0045	1.43e-06	23.04
lactate	rs11901476	A	G	0.0235	0.0048	1.02e-06	23.9692
lactate	rs780093	T	C	0.0117	0.0023	1.89e-07	25.8771
leucine	rs9808116	A	T	-0.0041	0.0009	4.93e-06	20.7531
leucine	rs2173986	C	G	-0.0041	0.0009	4.74e-06	20.7531
leucine	rs2373642	A	G	-0.0536	0.0117	4.72e-06	20.9874
leucine	rs989960	T	C	0.0041	0.0009	4.66e-06	20.7531
leucine	rs11868948	A	G	-0.0042	0.0009	4.63e-06	21.7778
leucine	rs9292230	T	C	0.0041	0.0009	4.63e-06	20.7531
leucine	rs167648	A	C	-0.0041	0.0009	4.52e-06	20.7531
leucine	rs4531478	A	G	0.0041	0.0009	4.45e-06	20.7531
leucine	rs11952637	A	G	0.0043	0.0009	4.31e-06	22.8272
leucine	rs4074961	T	C	-0.0044	0.001	4.23e-06	19.36
leucine	rs9889080	A	G	0.0074	0.0016	4.21e-06	21.3906
leucine	rs618001	T	C	0.0041	0.0009	4.18e-06	20.7531
leucine	rs867560	C	G	-0.0041	0.0009	3.86e-06	20.7531
leucine	rs982790	T	C	-0.0044	0.0009	3.74e-06	23.9012
leucine	rs759456	T	G	0.0042	0.0009	3.73e-06	21.7778
leucine	rs4889294	T	C	-0.0041	0.0009	3.65e-06	20.7531
leucine	rs10798580	A	G	-0.0042	0.0009	3.64e-06	21.7778
leucine	rs10500907	A	G	0.0042	0.0009	3.55e-06	21.7778
leucine	rs1104999	T	C	0.0041	0.0009	3.51e-06	20.7531
leucine	rs4726308	T	G	-0.0042	0.0009	3.35e-06	21.7778
leucine	rs899273	T	C	0.0042	0.0009	3.33e-06	21.7778
leucine	rs7329192	T	C	-0.0042	0.0009	3.17e-06	21.7778
leucine	rs4875397	A	G	-0.0042	0.0009	3.04e-06	21.7778
leucine	rs2357713	T	G	-0.0042	0.0009	3e-06	21.7778
leucine	rs3802644	A	T	-0.0042	0.0009	2.94e-06	21.7778
leucine	rs1278312	T	C	-0.0042	0.0009	2.87e-06	21.7778
leucine	rs12498703	A	G	-0.0042	0.0009	2.86e-06	21.7778
leucine	rs2933284	T	C	0.0042	0.0009	2.86e-06	21.7778
leucine	rs2302423	A	G	0.0042	0.0009	2.82e-06	21.7778
leucine	rs4921412	C	G	-0.0042	0.0009	2.78e-06	21.7778
leucine	rs7911876	T	C	0.0043	0.0009	2.76e-06	22.8272
leucine	rs6103894	T	G	-0.0043	0.0009	2.71e-06	22.8272
leucine	rs9837954	T	C	-0.0043	0.0009	2.64e-06	22.8272
leucine	rs720293	A	G	0.0043	0.0009	2.53e-06	22.8272
leucine	rs17173197	T	C	-0.0044	0.0009	2.46e-06	23.9012
leucine	rs8003702	T	G	0.0042	0.0009	2.45e-06	21.7778
leucine	rs6982408	T	G	-0.0042	0.0009	2.32e-06	21.7778
leucine	rs4851946	A	G	0.0042	0.0009	2.2e-06	21.7778
leucine	rs1360820	A	G	-0.0042	0.0009	2.15e-06	21.7778
leucine	rs11203041	A	G	-0.0043	0.0009	1.95e-06	22.8272
leucine	rs1705832	T	C	0.0043	0.0009	1.9e-06	22.8272
leucine	rs1519309	T	C	-0.0043	0.0009	1.87e-06	22.8272
leucine	rs7301176	T	C	0.0043	0.0009	1.86e-06	22.8272
leucine	rs2273875	C	G	0.0043	0.0009	1.82e-06	22.8272
leucine	rs6518309	A	C	0.0043	0.0009	1.78e-06	22.8272
leucine	rs37959	T	C	0.0044	0.0009	1.71e-06	23.9012
leucine	rs6562776	A	G	-0.0043	0.0009	1.65e-06	22.8272
leucine	rs1931001	T	G	-0.0043	0.0009	1.62e-06	22.8272
leucine	rs825885	A	G	-0.0097	0.002	1.56e-06	23.5225
leucine	rs10937762	A	G	0.0044	0.0009	1.53e-06	23.9012
leucine	rs4756646	A	T	-0.0043	0.0009	1.53e-06	22.8272
leucine	rs17107974	T	C	-0.0082	0.0017	1.5e-06	23.2664
leucine	rs7795093	A	G	-0.0044	0.0009	1.47e-06	23.9012
leucine	rs7738860	T	C	-0.0044	0.0009	1.31e-06	23.9012
leucine	rs1677193	A	C	-0.0044	0.0009	1.25e-06	23.9012
leucine	rs12612007	A	G	0.0044	0.0009	1.2e-06	23.9012
leucine	rs6003916	T	C	0.0087	0.0018	1.06e-06	23.3611
leucine	rs1334318	A	G	0.0044	0.0009	1.01e-06	23.9012
leucine	rs9403527	T	C	0.0045	0.0009	9.91e-07	25
leucine	rs481781	T	C	0.0044	0.0009	9.14e-07	23.9012
leucine	rs2060490	T	C	-0.0044	0.0009	9.1e-07	23.9012
leucine	rs900532	T	C	-0.0044	0.0009	8.99e-07	23.9012
leucine	rs7923885	A	G	-0.0044	0.0009	8.08e-07	23.9012
leucine	rs390836	A	T	0.0045	0.0009	8.06e-07	25
leucine	rs2834578	T	C	0.0045	0.0009	7.24e-07	25
leucine	rs10258601	A	G	0.0044	0.0009	6.73e-07	23.9012
leucine	rs1564480	A	G	0.0045	0.0009	6.68e-07	25
leucine	rs7685009	A	G	-0.0045	0.0009	6.44e-07	25
leucine	rs1292666	T	C	0.0045	0.0009	6.44e-07	25
leucine	rs4935115	A	G	0.0045	0.0009	5.75e-07	25
leucine	rs4767788	A	G	0.0047	0.0009	5.74e-07	27.2716
leucine	rs10004285	A	G	0.005	0.001	5.73e-07	25
leucine	rs1003887	T	C	-0.005	0.001	5.73e-07	25
leucine	rs10190188	T	C	0.005	0.001	5.73e-07	25
leucine	rs6470194	A	G	0.005	0.001	5.73e-07	25
leucine	rs4148593	A	G	0.005	0.001	5.73e-07	25
leucine	rs1818106	A	C	0.005	0.001	5.73e-07	25
leucine	rs2898645	T	C	-0.005	0.001	5.73e-07	25
leucine	rs1428203	T	G	0.0045	0.0009	5.51e-07	25
leucine	rs4331020	A	G	-0.0045	0.0009	5.44e-07	25
leucine	rs4016189	C	G	0.0045	0.0009	4.74e-07	25
leucine	rs720625	A	G	-0.0046	0.0009	4.66e-07	26.1235
leucine	rs4077470	T	C	-0.0045	0.0009	4.65e-07	25
leucine	rs12047618	T	G	0.0046	0.0009	4.25e-07	26.1235
leucine	rs10487377	A	G	0.0046	0.0009	4.09e-07	26.1235
leucine	rs9559495	C	G	0.0045	0.0009	4.07e-07	25
leucine	rs7689825	T	C	0.0046	0.0009	3.97e-07	26.1235
leucine	rs6475359	A	G	-0.0046	0.0009	3.57e-07	26.1235
leucine	rs1558789	A	C	0.0045	0.0009	3.52e-07	25
leucine	rs10810580	T	C	0.0046	0.0009	3.28e-07	26.1235
leucine	rs7420162	C	G	0.005	0.001	2.7e-07	25
leucine	rs7137008	A	G	0.0046	0.0009	2.6e-07	26.1235
leucine	rs417144	T	C	0.0046	0.0009	2.57e-07	26.1235
leucine	rs1884639	T	C	0.0047	0.0009	2.32e-07	27.2716
leucine	rs4758270	A	G	-0.0048	0.0009	2.01e-07	28.4444
leucine	rs477992	A	G	-0.0047	0.0009	2e-07	27.2716
leucine	rs13147572	A	G	-0.0047	0.0009	1.99e-07	27.2716
leucine	rs951134	A	T	0.0047	0.0009	1.93e-07	27.2716
leucine	rs2454043	A	C	-0.0047	0.0009	1.85e-07	27.2716
leucine	rs4741887	A	G	-0.0047	0.0009	1.68e-07	27.2716
leucine	rs4140704	C	G	0.0047	0.0009	1.63e-07	27.2716
leucine	rs10911251	A	C	-0.0047	0.0009	1.58e-07	27.2716
leucine	rs4795552	A	G	-0.0047	0.0009	1.55e-07	27.2716
leucine	rs7825809	T	C	-0.0047	0.0009	1.55e-07	27.2716
leucine	rs242082	T	C	0.0048	0.0009	1.38e-07	28.4444
leucine	rs10763940	A	G	0.0048	0.0009	1.17e-07	28.4444
leucine	rs1862710	A	G	0.0047	0.0009	1.17e-07	27.2716
leucine	rs2471650	T	C	-0.0048	0.0009	1.16e-07	28.4444
leucine	rs248065	A	G	-0.0048	0.0009	1.13e-07	28.4444
leucine	rs1952935	A	C	-0.0048	0.0009	1.07e-07	28.4444
leucine	rs1654495	A	C	0.0048	0.0009	1.04e-07	28.4444
leucine	rs2722276	A	G	0.0048	0.0009	8.7e-08	28.4444
leucine	rs1043991	T	C	0.0048	0.0009	8.33e-08	28.4444
leucine	rs1541245	T	C	-0.0048	0.0009	7.99e-08	28.4444
leucine	rs3102519	A	G	0.0048	0.0009	7.83e-08	28.4444
leucine	rs2465250	A	C	0.0048	0.0009	7.76e-08	28.4444
leucine	rs1463301	T	C	-0.0049	0.0009	7.49e-08	29.642
leucine	rs7584322	A	C	-0.0048	0.0009	7.03e-08	28.4444
leucine	rs7915	A	C	-0.0049	0.0009	5.82e-08	29.642
leucine	rs978346	C	G	-0.0049	0.0009	5.73e-08	29.642
leucine	rs7740614	A	G	-0.0049	0.0009	4.75e-08	29.642
leucine	rs6820313	T	G	0.0049	0.0009	4.65e-08	29.642
leucine	rs9541214	T	C	-0.005	0.0009	3.4e-08	30.8642
leucine	rs1871053	A	G	-0.005	0.0009	2.4e-08	30.8642
leucine	rs7584842	T	C	-0.0051	0.0009	1.89e-08	32.1111
leucine	rs6737109	T	C	0.0051	0.0009	1.45e-08	32.1111
leucine	rs6820011	T	G	-0.0051	0.0009	1.18e-08	32.1111
leucine	rs6735596	A	C	-0.0052	0.0009	1.15e-08	33.3827
leucine	rs7647029	A	G	0.0053	0.0009	1.02e-08	34.679
leucine	rs10923016	A	G	0.0053	0.0009	2.88e-09	34.679
leucine	rs2713737	A	G	-0.006	0.001	1.97e-09	36
leucine	rs1440581	T	C	-0.0081	0.0009	1.44e-19	81
lysine	rs10491431	A	C	0.0082	0.0018	3.8e-06	20.7531
lysine	rs10850904	T	C	0.0085	0.0018	2.74e-06	22.2994
lysine	rs7583413	T	C	0.0082	0.0017	2.62e-06	23.2664
lysine	rs10095414	A	G	0.0086	0.0018	2.29e-06	22.8272
lysine	rs11659807	C	G	-0.0082	0.0017	2.16e-06	23.2664
lysine	rs1894947	T	C	0.0083	0.0017	1.85e-06	23.8374
lysine	rs11151130	A	G	0.0085	0.0018	1.79e-06	22.2994
lysine	rs3024536	T	C	-0.0085	0.0018	1.69e-06	22.2994
lysine	rs10917910	A	C	-0.0086	0.0018	1.65e-06	22.8272
lysine	rs9642758	A	G	0.0086	0.0018	1.28e-06	22.8272
lysine	rs7572149	T	C	0.0088	0.0018	1e-06	23.9012
lysine	rs1573544	T	C	0.0087	0.0018	9.64e-07	23.3611
lysine	rs1179979	A	G	-0.0128	0.0026	9.49e-07	24.2367
lysine	rs6587731	T	G	-0.0093	0.0018	1.96e-07	26.6944
lysine	rs2863979	A	G	0.0143	0.0017	1.44e-17	70.7578
malate	rs1939471	A	G	-0.0123	0.0027	4.06e-06	20.7531
malate	rs8073225	T	C	-0.013	0.0028	3.94e-06	21.5561
malate	rs10990303	T	C	-0.0129	0.0028	3.94e-06	21.2258
malate	rs2869990	T	C	-0.0125	0.0027	2.83e-06	21.4335
malate	rs726900	T	G	0.0173	0.0036	1.59e-06	23.0934
malate	rs2288867	T	C	-0.0132	0.0027	1.02e-06	23.9012
malate	rs912170	A	G	-0.0186	0.0036	2.09e-07	26.6944
malate	rs10899384	A	G	0.0139	0.0026	1.27e-07	28.5814
malate	rs26724	A	G	0.014	0.0026	1.26e-07	28.9941
malate	rs7503429	A	C	-0.016	0.0026	1.64e-09	37.8698
mannitol	rs488225	A	G	-0.0411	0.009	4.87e-06	20.8544
mannitol	rs6434811	T	C	-0.0785	0.0169	3.52e-06	21.5758
mannitol	rs4404993	T	G	0.0964	0.0207	3.22e-06	21.6877
mannitol	rs11487092	A	G	0.248	0.053	2.88e-06	21.8953
mannitol	rs16967757	T	C	0.0495	0.0103	1.43e-06	23.096
mannitol	rs7184992	T	C	0.0807	0.0167	1.31e-06	23.3515
methionine	rs3740996	A	G	0.0078	0.0017	4.33e-06	21.0519
methionine	rs6960830	T	C	0.0078	0.0017	4.16e-06	21.0519
methionine	rs6008767	C	G	-0.0077	0.0017	4.12e-06	20.5156
methionine	rs2780242	T	C	-0.0083	0.0018	3.85e-06	21.2623
methionine	rs6071991	T	C	-0.0075	0.0016	3.81e-06	21.9727
methionine	rs6533609	T	C	-0.0077	0.0017	3.78e-06	20.5156
methionine	rs487946	T	G	-0.0074	0.0016	3.1e-06	21.3906
methionine	rs17478241	T	C	-0.0076	0.0016	2.75e-06	22.5625
methionine	rs16839317	T	C	-0.0078	0.0017	2.75e-06	21.0519
methionine	rs10066453	C	G	0.0165	0.0035	1.93e-06	22.2245
methionine	rs2418886	A	G	0.0223	0.0047	1.63e-06	22.512
methionine	rs11232103	A	C	0.0085	0.0017	3.7e-07	25
methionine	rs320485	T	C	0.0094	0.0017	4.97e-08	30.5744
N- (3-furoyl)glycine	rs6982420	T	C	0.1648	0.036	4.71e-06	20.956
N- (3-furoyl)glycine	rs259783	A	G	0.1144	0.0249	4.56e-06	21.1083
N- (3-furoyl)glycine	rs1707082	T	G	-0.1567	0.0341	4.33e-06	21.1169
N- (3-furoyl)glycine	rs1506811	T	C	-0.067	0.0146	4.32e-06	21.0593
N- (3-furoyl)glycine	rs6994108	A	G	0.2358	0.0509	3.68e-06	21.4611
N- (3-furoyl)glycine	rs17809746	A	G	0.1197	0.0258	3.48e-06	21.5253
N- (3-furoyl)glycine	rs6751915	T	G	-0.0563	0.0121	3.46e-06	21.6494
N- (3-furoyl)glycine	rs11227132	A	G	-0.4069	0.0876	3.4e-06	21.5758
N- (3-furoyl)glycine	rs12780044	T	C	-0.1675	0.036	3.24e-06	21.6483
N- (3-furoyl)glycine	rs11246881	C	G	-0.1783	0.0382	3.03e-06	21.7859
N- (3-furoyl)glycine	rs4323189	A	T	0.1403	0.03	2.88e-06	21.8712
N- (3-furoyl)glycine	rs2277503	A	G	0.1351	0.0287	2.47e-06	22.1588
N- (3-furoyl)glycine	rs2501985	A	C	-0.0684	0.0145	2.3e-06	22.2524
N- (3-furoyl)glycine	rs10072432	T	C	0.3673	0.0754	1.1e-06	23.7301
N- (3-furoyl)glycine	rs587284	T	C	0.0628	0.0127	7.97e-07	24.4519
N- (3-furoyl)glycine	rs1418200	T	C	0.2117	0.0426	6.63e-07	24.6958
N- (3-furoyl)glycine	rs4837770	T	C	0.1533	0.0301	3.51e-07	25.9389
N- (3-furoyl)glycine	rs260728	A	G	-0.1014	0.0198	2.86e-07	26.2268
N- (3-furoyl)glycine	rs4943128	A	G	0.2901	0.0551	1.38e-07	27.7199
ornithine	rs4812400	A	T	0.0178	0.0039	4.89e-06	20.831
ornithine	rs10900040	T	C	-0.0144	0.0031	3.4e-06	21.5775
ornithine	rs13424082	A	G	-0.0125	0.0026	1.8e-06	23.1139
ornithine	rs6975921	A	G	0.0343	0.0071	1.25e-06	23.3384
ornithine	rs11701867	A	C	-0.0136	0.0027	2.75e-07	25.3717
ornithine	rs1192521	A	T	-0.0163	0.0031	1.4e-07	27.6472
p-cresol sulfate	rs2280042	A	G	-0.2177	0.0462	2.48e-06	22.2041
p-cresol sulfate	rs2072901	A	G	0.0392	0.0083	2.47e-06	22.3057
p-cresol sulfate	rs10511749	A	T	0.068	0.0142	1.73e-06	22.932
p-cresol sulfate	rs727276	T	C	0.1628	0.0341	1.73e-06	22.7929
p-cresol sulfate	rs17125342	T	C	-0.0526	0.011	1.61e-06	22.8658
p-cresol sulfate	rs16984516	A	G	0.202	0.0419	1.41e-06	23.2421
p-cresol sulfate	rs478259	A	G	-0.0393	0.0078	5.27e-07	25.3861
p-cresol sulfate	rs2819047	A	G	-0.0373	0.0069	5.82e-08	29.2226
phenylacetate	rs7580111	A	T	0.0213	0.0047	4.94e-06	20.5383
phenylacetate	rs10520388	T	G	0.0219	0.0048	4.92e-06	20.8164
phenylacetate	rs2579931	A	G	0.0269	0.0059	4.23e-06	20.7874
phenylacetate	rs2133896	T	G	0.0469	0.0099	2.36e-06	22.4427
phenylacetate	rs17683199	A	G	-0.0446	0.0094	1.88e-06	22.512
phenylacetylglutamine	rs973579	A	G	-0.0204	0.0044	4.64e-06	21.4959
phenylacetylglutamine	rs4938200	T	C	-0.0203	0.0044	4.31e-06	21.2856
phenylacetylglutamine	rs6429216	A	G	-0.023	0.005	4.23e-06	21.16
phenylacetylglutamine	rs4628823	T	C	0.0468	0.0101	3.68e-06	21.4708
phenylacetylglutamine	rs929005	A	T	-0.0349	0.0075	3.18e-06	21.6535
phenylacetylglutamine	rs2217851	A	G	0.0236	0.0051	3.01e-06	21.4133
phenylacetylglutamine	rs2025277	A	G	-0.03	0.0061	7.93e-07	24.187
phenylacetylglutamine	rs12680735	A	G	0.206	0.0414	6.44e-07	24.759
phenylacetylglutamine	rs879092	A	T	0.0434	0.0083	1.56e-07	27.3416
phenylacetylglutamine	rs629187	A	G	-0.0327	0.0061	1.03e-07	28.7366
phenylacetylglutamine	rs4797105	C	G	0.0406	0.0074	3.59e-08	30.1015
phenylalanine	rs2905873	A	C	0.0055	0.0012	2.97e-06	21.0069
phenylalanine	rs10050054	T	C	-0.0325	0.0069	2.58e-06	22.1855
phenylalanine	rs1565225	A	G	0.007	0.0015	2.34e-06	21.7778
phenylalanine	rs1718306	T	C	0.0075	0.0011	7.34e-11	46.4876
phenyllactate	rs17042584	T	G	0.0127	0.0028	4.75e-06	20.5727
phenyllactate	rs4799200	A	G	0.0252	0.0055	3.79e-06	20.9931
phenyllactate	rs4952029	C	G	0.0286	0.0062	3.71e-06	21.2789
phenyllactate	rs13415138	T	C	-0.0129	0.0027	2.9e-06	22.8272
phenyllactate	rs7689395	T	C	-0.0246	0.0052	2.34e-06	22.3802
phenyllactate	rs747902	A	G	-0.0129	0.0027	2.13e-06	22.8272
phenyllactate	rs6966840	A	G	0.0133	0.0028	2.01e-06	22.5625
phenyllactate	rs1821685	T	C	0.013	0.0027	1.71e-06	23.1824
phenyllactate	rs1471834	A	G	0.0136	0.0028	1.45e-06	23.5918
phenyllactate	rs2032995	T	G	0.0132	0.0027	1.35e-06	23.9012
phenyllactate	rs9467632	A	G	-0.0183	0.0037	8.5e-07	24.4624
phenyllactate	rs4784054	A	G	0.0349	0.0037	2.31e-21	88.9708
pipecolate	rs6497209	A	G	0.019	0.0042	4.78e-06	20.4649
pipecolate	rs35421463	A	G	0.0277	0.006	4.15e-06	21.3136
pipecolate	rs9295427	A	G	0.0356	0.0077	3.81e-06	21.3756
pipecolate	rs7871735	T	G	0.0184	0.004	3.4e-06	21.16
pipecolate	rs699474	C	G	0.1282	0.0264	1.16e-06	23.5813
pipecolate	rs3010320	A	T	-0.0205	0.0042	1e-06	23.8237
pipecolate	rs1476414	C	G	0.0397	0.0081	9.3e-07	24.0221
pipecolate	rs12725284	T	C	0.0315	0.0056	1.72e-08	31.6406
proline	rs9540462	T	G	-0.012	0.0026	4.8e-06	21.3018
proline	rs1615586	T	G	-0.0196	0.0043	4.18e-06	20.7766
proline	rs6085132	T	C	-0.0272	0.0059	4.01e-06	21.2537
proline	rs12243290	A	G	-0.0157	0.0034	4e-06	21.3227
proline	rs11784679	T	G	-0.0116	0.0025	3.62e-06	21.5296
proline	rs10501294	T	C	-0.0124	0.0027	3.11e-06	21.0919
proline	rs1928871	C	G	0.0083	0.0018	2.78e-06	21.2623
proline	rs9360494	T	C	-0.0083	0.0018	2.69e-06	21.2623
proline	rs10183099	A	G	-0.0084	0.0018	2.44e-06	21.7778
proline	rs7296105	A	C	0.0262	0.0055	2.35e-06	22.6922
proline	rs11183620	A	G	0.0082	0.0017	2.34e-06	23.2664
proline	rs1394836	T	C	0.0083	0.0018	2.23e-06	21.2623
proline	rs893175	A	C	-0.0086	0.0018	1.53e-06	22.8272
proline	rs175866	T	G	-0.0086	0.0018	1.14e-06	22.8272
proline	rs535633	A	G	-0.0086	0.0018	1.05e-06	22.8272
proline	rs11075967	T	C	-0.0087	0.0018	8.67e-07	23.3611
proline	rs11848063	A	G	0.0087	0.0018	7.14e-07	23.3611
proline	rs10954090	T	C	0.013	0.0026	3.97e-07	25
proline	rs2185865	A	C	0.0177	0.0034	1.7e-07	27.1012
proline	rs7208186	T	C	0.0139	0.0026	6.26e-08	28.5814
proline	rs11802885	A	T	0.0098	0.0018	2.33e-08	29.642
proline	rs5747934	T	C	0.0715	0.0051	2e-44	196.549
proline	rs2518802	A	C	-0.0534	0.0033	4.15e-59	261.851
pyruvate	rs6895278	T	C	0.0168	0.0037	4.13e-06	20.6165
pyruvate	rs11259923	A	G	0.042	0.0091	3.92e-06	21.3018
pyruvate	rs1133034	T	C	0.032	0.0069	3.91e-06	21.5081
pyruvate	rs924483	A	G	-0.0289	0.0062	3.25e-06	21.7276
pyruvate	rs2833657	A	G	0.0239	0.0051	3.02e-06	21.9612
pyruvate	rs11038739	A	T	-0.0203	0.0043	3.01e-06	22.2872
pyruvate	rs3925033	T	G	-0.0164	0.0035	2.59e-06	21.9559
pyruvate	rs2964063	T	C	-0.0735	0.0155	2.25e-06	22.486
pyruvate	rs7941871	T	G	-0.024	0.005	1.56e-06	23.04
pyruvate	rs11216267	T	C	0.0168	0.0035	1.56e-06	23.04
pyruvate	rs13195863	A	C	0.022	0.0044	4.13e-07	25
salicylate	rs7701675	A	G	-0.7943	0.1733	4.56e-06	21.0074
salicylate	rs16862165	T	C	-0.413	0.089	3.48e-06	21.5338
salicylate	rs12005082	A	T	0.1232	0.0265	3.35e-06	21.6137
salicylate	rs16832600	T	C	0.2205	0.0469	2.58e-06	22.104
salicylate	rs10402106	T	C	0.9529	0.1924	7.35e-07	24.5293
salicylate	rs11256026	A	G	-0.2061	0.0409	4.6e-07	25.3927
salicylate	rs10471169	T	C	0.9362	0.1854	4.43e-07	25.4987
salicylate	rs10977627	T	C	0.8146	0.1524	9.06e-08	28.5706
salicylurate	rs735507	A	G	-0.1128	0.0246	4.6e-06	21.0256
salicylurate	rs1951656	T	C	-0.42	0.0887	2.2e-06	22.4208
salicylurate	rs17021783	A	G	-0.3999	0.0838	1.84e-06	22.7727
salicylurate	rs10886877	T	C	-0.1704	0.0356	1.75e-06	22.9107
salicylurate	rs219633	A	G	0.1483	0.0297	5.96e-07	24.9327
salicylurate	rs17682068	A	G	-0.1836	0.0349	1.45e-07	27.6754
serine	rs10426856	A	G	-0.0149	0.0032	4.23e-06	21.6807
serine	rs4241779	A	G	0.0082	0.0017	2.83e-06	23.2664
serine	rs10812054	A	G	-0.0083	0.0018	2.56e-06	21.2623
serine	rs1874795	A	G	-0.0083	0.0018	2.26e-06	21.2623
serine	rs13033420	T	C	0.0082	0.0017	1.92e-06	23.2664
serine	rs580333	A	G	0.0082	0.0017	1.81e-06	23.2664
serine	rs10040689	A	T	0.0082	0.0017	1.8e-06	23.2664
serine	rs7908297	A	G	0.0156	0.0033	1.56e-06	22.3471
serine	rs9874508	A	G	-0.0084	0.0017	1.42e-06	24.4152
serine	rs12992925	A	G	0.0084	0.0017	1.31e-06	24.4152
serine	rs6740983	T	C	-0.0117	0.0024	1.21e-06	23.7656
serine	rs2269713	A	G	0.0318	0.0065	1.14e-06	23.9347
serine	rs1042725	T	C	-0.0085	0.0017	7.98e-07	25
serine	rs7022371	T	C	0.0086	0.0017	6.54e-07	25.5917
serine	rs6668589	T	C	-0.0123	0.0024	2.58e-07	26.2656
serine	rs10923895	T	C	-0.0388	0.0074	1.82e-07	27.4916
serine	rs4947534	T	C	-0.0183	0.0024	1.96e-14	58.1406
serine	rs715	T	C	-0.0223	0.0024	2.69e-21	86.3351
serine	rs1163251	T	C	0.0188	0.0017	7.05e-27	122.298
serotonin	rs6466265	A	G	0.0186	0.004	4.15e-06	21.6225
serotonin	rs10953038	T	C	0.022	0.0048	4.12e-06	21.0069
serotonin	rs10881427	T	G	-0.015	0.0032	3.69e-06	21.9727
serotonin	rs3753556	T	C	0.015	0.0032	3.66e-06	21.9727
serotonin	rs825278	T	C	-0.0913	0.0192	2.06e-06	22.612
serotonin	rs12646122	T	C	-0.0497	0.0104	1.8e-06	22.8374
serotonin	rs7868774	A	G	-0.0188	0.0039	1.78e-06	23.2373
serotonin	rs8113773	A	G	0.016	0.0033	1.12e-06	23.5078
serotonin	rs5764174	T	C	-0.0194	0.004	9.61e-07	23.5225
serotonin	rs10516056	T	C	-0.0222	0.0045	6.99e-07	24.3378
serotonin	rs2742351	C	G	-0.0235	0.0046	3.23e-07	26.0988
stachydrine	rs2688892	T	C	0.0688	0.015	4.47e-06	21.0375
stachydrine	rs7975440	T	C	-0.0885	0.0187	2.31e-06	22.3977
taurochenodeoxycholate	rs7432211	T	C	0.0294	0.0064	4.93e-06	21.1025
taurochenodeoxycholate	rs11121663	T	C	0.0308	0.0067	3.95e-06	21.1325
taurochenodeoxycholate	rs12104496	A	T	-0.0395	0.0084	2.7e-06	22.1124
taurochenodeoxycholate	rs1851722	A	G	0.0354	0.0075	2.01e-06	22.2784
taurochenodeoxycholate	rs7568568	T	C	0.1481	0.0306	1.31e-06	23.4243
taurochenodeoxycholate	rs4896923	A	G	0.0361	0.0072	5.31e-07	25.1391
taurocholate	rs226212	A	G	-0.0384	0.0084	4.84e-06	20.898
taurocholate	rs12984452	T	C	-0.0413	0.009	4.71e-06	21.0579
taurocholate	rs7171216	T	G	-0.0442	0.0096	4.41e-06	21.1984
taurocholate	rs7139744	T	G	0.0423	0.0092	3.87e-06	21.14
taurocholate	rs12070179	T	C	-0.2041	0.0432	2.31e-06	22.3213
taurocholate	rs7108724	A	G	-0.0389	0.0082	2.13e-06	22.5046
taurocholate	rs11862973	T	C	0.0385	0.0081	2.12e-06	22.5918
taurocholate	rs10766562	T	C	0.0389	0.0082	1.97e-06	22.5046
taurocholate	rs10514476	A	G	0.0391	0.0082	1.8e-06	22.7366
taurocholate	rs9815713	A	G	-0.0917	0.0192	1.79e-06	22.8106
taurocholate	rs1948095	A	C	-0.1423	0.0286	6.39e-07	24.7558
taurocholate	rs7809441	A	G	0.0748	0.0147	3.8e-07	25.8922
taurodeoxycholate	rs4896370	A	G	0.0555	0.0121	4.19e-06	21.0385
taurodeoxycholate	rs1898906	A	G	0.1378	0.0299	4.09e-06	21.2401
taurodeoxycholate	rs1153699	T	G	0.0602	0.013	3.89e-06	21.444
taurodeoxycholate	rs2032297	C	G	0.057	0.0123	3.85e-06	21.4753
taurodeoxycholate	rs11949031	A	G	0.0662	0.0138	1.52e-06	23.0122
taurodeoxycholate	rs7961079	A	G	0.0527	0.0109	1.46e-06	23.3759
taurodeoxycholate	rs17605591	A	T	-0.061	0.0125	1.05e-06	23.8144
taurodeoxycholate	rs4632709	T	C	-0.1504	0.0297	4e-07	25.6438
taurolithocholate 3-sulfate	rs16888843	T	C	0.2982	0.065	4.43e-06	21.0469
taurolithocholate 3-sulfate	rs1231384	A	G	0.0288	0.0062	3.38e-06	21.5775
taurolithocholate 3-sulfate	rs2609982	T	C	-0.0294	0.0063	3.1e-06	21.7778
taurolithocholate 3-sulfate	rs7500975	A	G	-0.0833	0.0178	2.87e-06	21.9003
taurolithocholate 3-sulfate	rs12611993	T	C	-0.0627	0.0134	2.87e-06	21.894
taurolithocholate 3-sulfate	rs4149056	T	C	-0.0412	0.0078	1.52e-07	27.9001
threonate	rs3766606	T	G	0.0207	0.0045	4.93e-06	21.16
threonate	rs7993666	T	C	0.0207	0.0045	3.67e-06	21.16
threonate	rs10097949	A	G	0.0475	0.0102	3.41e-06	21.6864
threonate	rs7332927	A	G	0.1384	0.0298	3.37e-06	21.5695
threonate	rs10512185	T	C	0.0166	0.0036	3.32e-06	21.2623
threonate	rs11914582	T	C	-0.0307	0.0066	2.89e-06	21.6366
threonate	rs2303010	T	C	-0.1471	0.0311	2.26e-06	22.372
threonate	rs12779976	A	G	0.0347	0.0072	1.26e-06	23.227
threonate	rs7216075	A	G	-0.0215	0.0043	4.39e-07	25
trans-4-hydroxyproline	rs10906914	A	C	0.0172	0.0038	4.81e-06	20.4875
trans-4-hydroxyproline	rs1357743	T	G	0.0322	0.0069	2.79e-06	21.7778
tryptophan	rs11802417	T	C	-0.0041	0.0009	4.47e-06	20.7531
tryptophan	rs9464137	A	C	0.0041	0.0009	4.45e-06	20.7531
tryptophan	rs915281	T	C	-0.0041	0.0009	4.42e-06	20.7531
tryptophan	rs535446	C	G	0.0041	0.0009	4.28e-06	20.7531
tryptophan	rs17744500	T	C	-0.0041	0.0009	4.16e-06	20.7531
tryptophan	rs893922	A	G	0.0042	0.0009	3.95e-06	21.7778
tryptophan	rs9541214	T	C	-0.0042	0.0009	3.8e-06	21.7778
tryptophan	rs6819555	A	G	-0.0043	0.0009	3.69e-06	22.8272
tryptophan	rs928963	A	C	0.0042	0.0009	3.62e-06	21.7778
tryptophan	rs2178260	T	C	0.0042	0.0009	3.59e-06	21.7778
tryptophan	rs10881004	T	C	0.0041	0.0009	3.39e-06	20.7531
tryptophan	rs13008096	A	C	-0.0042	0.0009	3.32e-06	21.7778
tryptophan	rs9989564	A	G	-0.0042	0.0009	3.1e-06	21.7778
tryptophan	rs2383131	T	C	-0.0043	0.0009	3.05e-06	22.8272
tryptophan	rs2688858	T	C	0.0043	0.0009	2.84e-06	22.8272
tryptophan	rs2126498	T	G	-0.0042	0.0009	2.84e-06	21.7778
tryptophan	rs1260326	T	C	0.0042	0.0009	2.74e-06	21.7778
tryptophan	rs2966079	T	C	-0.0042	0.0009	2.53e-06	21.7778
tryptophan	rs6759991	T	G	0.0076	0.0016	2.52e-06	22.5625
tryptophan	rs1508513	C	G	0.0042	0.0009	2.36e-06	21.7778
tryptophan	rs875283	A	G	-0.0043	0.0009	2.34e-06	22.8272
tryptophan	rs1330918	A	C	0.0042	0.0009	2.21e-06	21.7778
tryptophan	rs2216061	A	C	0.0043	0.0009	2.21e-06	22.8272
tryptophan	rs10807322	A	T	0.0043	0.0009	1.97e-06	22.8272
tryptophan	rs11201034	A	T	0.0043	0.0009	1.89e-06	22.8272
tryptophan	rs1179636	A	C	-0.0045	0.001	1.83e-06	20.25
tryptophan	rs2484178	T	C	0.0043	0.0009	1.75e-06	22.8272
tryptophan	rs10846667	T	C	0.0045	0.0009	1.65e-06	25
tryptophan	rs2261659	C	G	-0.0043	0.0009	1.63e-06	22.8272
tryptophan	rs1412972	T	G	0.0097	0.002	1.63e-06	23.5225
tryptophan	rs7230740	A	C	0.0044	0.0009	1.56e-06	23.9012
tryptophan	rs12278762	T	C	0.0043	0.0009	1.56e-06	22.8272
tryptophan	rs7246393	A	G	0.0043	0.0009	1.55e-06	22.8272
tryptophan	rs6534667	C	G	-0.0043	0.0009	1.49e-06	22.8272
tryptophan	rs2604365	T	G	0.0044	0.0009	1.45e-06	23.9012
tryptophan	rs881562	T	G	0.0044	0.0009	1.45e-06	23.9012
tryptophan	rs207938	A	G	-0.0043	0.0009	1.32e-06	22.8272
tryptophan	rs4063769	T	C	-0.0043	0.0009	1.3e-06	22.8272
tryptophan	rs719564	A	G	0.0044	0.0009	1.28e-06	23.9012
tryptophan	rs12468084	T	C	-0.0044	0.0009	1.25e-06	23.9012
tryptophan	rs10007704	T	C	-0.0044	0.0009	1.24e-06	23.9012
tryptophan	rs1519309	T	C	-0.0044	0.0009	1.21e-06	23.9012
tryptophan	rs512453	T	C	-0.0044	0.0009	1.12e-06	23.9012
tryptophan	rs9610322	A	G	-0.0043	0.0009	1.12e-06	22.8272
tryptophan	rs2970335	A	C	0.0044	0.0009	1.02e-06	23.9012
tryptophan	rs7156205	A	G	-0.0044	0.0009	1.01e-06	23.9012
tryptophan	rs10900784	A	C	-0.0044	0.0009	9.74e-07	23.9012
tryptophan	rs4611118	A	G	-0.0044	0.0009	9.41e-07	23.9012
tryptophan	rs1220605	A	G	-0.0046	0.0009	9.29e-07	26.1235
tryptophan	rs4989308	A	G	-0.0045	0.0009	8.43e-07	25
tryptophan	rs2580344	T	C	0.0044	0.0009	7.98e-07	23.9012
tryptophan	rs1871053	A	G	-0.0044	0.0009	7.68e-07	23.9012
tryptophan	rs8110890	T	G	0.0045	0.0009	7.51e-07	25
tryptophan	rs4751282	T	C	0.0045	0.0009	7.41e-07	25
tryptophan	rs2662269	A	C	0.0045	0.0009	7.12e-07	25
tryptophan	rs682359	T	G	0.0044	0.0009	6.54e-07	23.9012
tryptophan	rs12533939	A	T	0.0045	0.0009	6.52e-07	25
tryptophan	rs428185	T	C	-0.0045	0.0009	6.25e-07	25
tryptophan	rs1997238	A	G	0.0045	0.0009	6.07e-07	25
tryptophan	rs10836364	T	C	0.005	0.001	5.73e-07	25
tryptophan	rs2505644	T	C	0.005	0.001	5.73e-07	25
tryptophan	rs1000137	T	C	-0.005	0.001	5.73e-07	25
tryptophan	rs5997110	T	C	-0.005	0.001	5.73e-07	25
tryptophan	rs2230532	T	C	0.005	0.001	5.73e-07	25
tryptophan	rs2977272	T	C	0.005	0.001	5.73e-07	25
tryptophan	rs7810390	A	G	-0.0045	0.0009	5.61e-07	25
tryptophan	rs10784496	A	G	0.0045	0.0009	5.09e-07	25
tryptophan	rs2520117	A	G	0.0045	0.0009	5.06e-07	25
tryptophan	rs7006068	T	C	0.0045	0.0009	4.8e-07	25
tryptophan	rs2834164	A	C	-0.0045	0.0009	4.76e-07	25
tryptophan	rs2432	T	C	0.0046	0.0009	4.28e-07	26.1235
tryptophan	rs2367059	A	T	-0.0046	0.0009	3.98e-07	26.1235
tryptophan	rs4972588	A	G	-0.0046	0.0009	3.74e-07	26.1235
tryptophan	rs11720862	T	G	-0.0046	0.0009	3.58e-07	26.1235
tryptophan	rs9517869	T	C	-0.0046	0.0009	3.46e-07	26.1235
tryptophan	rs4880888	A	G	-0.0046	0.0009	3.24e-07	26.1235
tryptophan	rs8006663	A	G	-0.0046	0.0009	3.02e-07	26.1235
tryptophan	rs10927101	A	C	-0.0046	0.0009	2.72e-07	26.1235
tryptophan	rs502654	T	C	-0.0046	0.0009	2.6e-07	26.1235
tryptophan	rs1663501	A	G	-0.0047	0.0009	2.44e-07	27.2716
tryptophan	rs937382	T	C	-0.0046	0.0009	2.31e-07	26.1235
tryptophan	rs7109477	A	G	-0.0047	0.0009	1.89e-07	27.2716
tryptophan	rs7638383	A	G	0.0047	0.0009	1.64e-07	27.2716
tryptophan	rs1995960	A	G	-0.0047	0.0009	1.63e-07	27.2716
tryptophan	rs295142	A	G	-0.0048	0.0009	1.54e-07	28.4444
tryptophan	rs201262	T	G	0.0047	0.0009	1.36e-07	27.2716
tryptophan	rs4926571	T	C	-0.0048	0.0009	9.03e-08	28.4444
tryptophan	rs2658761	T	C	-0.0048	0.0009	6.75e-08	28.4444
tryptophan	rs9315440	A	G	0.0048	0.0009	6.71e-08	28.4444
tryptophan	rs154246	T	C	-0.0049	0.0009	6.7e-08	29.642
tryptophan	rs2798184	T	C	-0.0049	0.0009	6.37e-08	29.642
tryptophan	rs1697901	A	G	0.0049	0.0009	6.31e-08	29.642
tryptophan	rs826056	T	C	-0.0048	0.0009	5.79e-08	28.4444
tryptophan	rs8021242	T	C	0.0049	0.0009	5.18e-08	29.642
tryptophan	rs4615256	A	G	0.0049	0.0009	4.99e-08	29.642
tryptophan	rs6480970	A	G	-0.0049	0.0009	4.29e-08	29.642
tryptophan	rs7584842	T	C	-0.005	0.0009	4.15e-08	30.8642
tryptophan	rs710580	A	C	-0.005	0.0009	3.57e-08	30.8642
tryptophan	rs9511152	A	G	-0.005	0.0009	2.99e-08	30.8642
tryptophan	rs1373962	T	C	0.005	0.0009	2.71e-08	30.8642
tryptophan	rs4958379	A	G	-0.005	0.0009	2.18e-08	30.8642
tryptophan	rs972459	T	C	0.005	0.0009	1.97e-08	30.8642
tryptophan	rs603446	T	C	0.0051	0.0009	1.38e-08	32.1111
tryptophan	rs2111118	T	C	0.0051	0.0009	1.21e-08	32.1111
tryptophan	rs38271	A	G	-0.0051	0.0009	1.19e-08	32.1111
tryptophan	rs4695138	A	T	0.0052	0.0009	8e-09	33.3827
tryptophan	rs1559063	C	G	0.0052	0.0009	7.82e-09	33.3827
tryptophan	rs7463805	T	C	-0.0053	0.0009	4.6e-09	34.679
tryptophan	rs284191	A	G	-0.006	0.001	1.97e-09	36
tryptophan	rs6935961	A	G	-0.0056	0.0009	3.75e-10	38.716
tryptophan	rs4306882	T	G	-0.0057	0.0009	2.52e-10	40.1111
tryptophan	rs1016522	A	G	0.0058	0.0009	1.59e-10	41.5309
tryptophan	rs6901004	C	G	-0.0061	0.0009	1.08e-11	45.9383
tryptophan	rs13122250	T	C	0.0062	0.0009	8.95e-12	47.4568
tyrosine	rs7834337	A	G	-0.0113	0.0025	4.71e-06	20.4304
tyrosine	rs9594421	A	T	0.0075	0.0016	4.59e-06	21.9727
tyrosine	rs7195332	T	C	0.0077	0.0017	4.05e-06	20.5156
tyrosine	rs1475943	T	C	0.0079	0.0017	3.69e-06	21.5952
tyrosine	rs2879560	T	C	-0.0081	0.0017	3.48e-06	22.7024
tyrosine	rs1851740	A	C	-0.008	0.0017	2.74e-06	22.1453
tyrosine	rs7641634	A	G	-0.0077	0.0016	2.56e-06	23.1602
tyrosine	rs9327433	T	G	-0.0076	0.0016	2.53e-06	22.5625
tyrosine	rs4808739	T	C	0.0083	0.0018	2.42e-06	21.2623
tyrosine	rs6493	A	G	0.0114	0.0024	2.35e-06	22.5625
tyrosine	rs17293820	T	G	0.0081	0.0017	2.01e-06	22.7024
tyrosine	rs9497139	A	G	-0.029	0.0061	1.97e-06	22.6015
tyrosine	rs7151615	T	G	-0.0079	0.0016	1.47e-06	24.3789
tyrosine	rs8111703	A	T	-0.0084	0.0017	1.47e-06	24.4152
tyrosine	rs10033622	T	C	0.0126	0.0026	1.35e-06	23.4852
tyrosine	rs1532775	A	G	0.0081	0.0017	1.04e-06	22.7024
tyrosine	rs703014	A	G	0.0135	0.0027	7.19e-07	25
tyrosine	rs936632	A	C	-0.0089	0.0017	2.69e-07	27.4083
tyrosine	rs12728678	T	C	-0.0096	0.0017	2.19e-08	31.8893
tyrosine	rs172650	A	C	0.0102	0.0016	2.82e-10	40.6406
tyrosine	rs9400467	T	C	-0.0121	0.0016	6.54e-14	57.1914
ursodeoxycholate	rs2421668	A	G	0.034	0.0073	2.87e-06	21.6926
ursodeoxycholate	rs12587564	A	G	0.0456	0.0097	2.63e-06	22.0997
ursodeoxycholate	rs17118371	T	C	0.0343	0.0071	1.44e-06	23.3384
ursodeoxycholate	rs6763802	T	G	-0.0576	0.0116	6.5e-07	24.6564
valerate	rs4325575	T	C	-0.0175	0.0037	2.75e-06	22.3703
valine	rs10181551	A	G	-0.0055	0.0012	3.88e-06	21.0069
valine	rs10050054	T	C	-0.0336	0.0072	3.18e-06	21.7778
valine	rs12552913	A	T	-0.0059	0.0012	1.16e-06	24.1736
valine	rs3762466	T	C	0.0058	0.0012	1.06e-06	23.3611
valine	rs2373642	A	G	-0.054	0.011	9.78e-07	24.0992
valine	rs1440581	T	C	-0.0081	0.0012	2.56e-12	45.5625

## Sheet: Table S4
Table S4. Sensitivity analyses of MR analyses between gut microbiota and sarcopenia
Exposure	Outcome	MR Egger		Weighted median		Simple mode		Weighted mode		Q	P	Intercept	SE	P
		OR (95%CI)	P	OR (95%CI)	P	OR (95%CI)	P	OR (95%CI)	P
family.Porphyromonadaceae	Walking pace	(1.048,1.772)	0.26	(0.986,1.078)	0.177	(0.973,1.077)	0.457	(0.979,1.073)	0.407	3.91844	0.140968	-0.0162639	0.00822626	0.298113
family.Rikenellaceae	Walking pace	(0.942,1.011)	0.217	(0.965,1.004)	0.109	(0.941,1.005)	0.134	(0.945,1.005)	0.141	6.04789	0.641867	0.00070572	0.00138111	0.625081
genus.Terrisporobacter	Walking pace	NA	NA	NA	NA	NA	NA	NA	NA	0.50459	0.47749	NA	NA	NA
genus.Victivallis	Walking pace	(0.945,1.110)	0.599	(0.998,1.024)	0.107	(0.990,1.029)	0.388	(0.988,1.024)	0.568	5.31124	0.256826	-0.0017826	0.00555925	0.769509
class.Bacteroidia	Appendicular Lean Mass	(0.994,1.202)	0.14	(0.999,1.091)	0.054	(0.994,1.151)	0.133	(0.989,1.152)	0.153	6.18947	0.288217	-0.00367433	0.00342406	0.343655
family.FamilyXIII	Appendicular Lean Mass	(0.973,1.220)	0.21	(1.015,1.098)	0.007	(0.999,1.130)	0.113	(1.003,1.126)	0.096	7.67196	0.175265	-0.0021182	0.00395276	0.620453
genus.ErysipelotrichaceaeUCG003	Appendicular Lean Mass	(0.822,1.027)	0.179	(0.895,0.958)	0	(0.881,0.968)	0.011	(0.878,0.963)	0.008	32.4994	7.57811e-05	-0.000464945	0.00519121	0.931142
genus.Eubacteriumcoprostanoligenesgroup	Appendicular Lean Mass	(0.907,1.092)	0.927	(0.987,1.061)	0.204	(0.976,1.072)	0.387	(0.981,1.067)	0.342	4.08204	0.537665	0.00252416	0.00318393	0.472274
genus.Gordonibacter	Appendicular Lean Mass	(0.953,1.201)	0.459	(0.993,1.043)	0.158	(0.988,1.045)	0.387	(0.985,1.045)	0.431	1.02771	0.598184	-0.00744925	0.00920226	0.566775
genus.LachnospiraceaeNC2004group	Appendicular Lean Mass	(0.939,1.494)	0.389	(1.012,1.084)	0.008	(1.008,1.104)	0.146	(1.009,1.103)	0.145	2.16096	0.339433	-0.0128086	0.0117692	0.473093
genus.Oscillospira	Appendicular Lean Mass	(0.849,1.167)	0.963	(0.922,0.997)	0.037	(0.912,1.001)	0.193	(0.913,1.000)	0.191	0.24649	0.884047	-0.00390658	0.00848663	0.725359
genus.Phascolarctobacterium	Appendicular Lean Mass	(0.830,1.134)	0.725	(0.943,1.006)	0.115	(0.938,1.028)	0.478	(0.945,1.022)	0.421	8.87564	0.114129	-0.00101801	0.0070694	0.892462
genus.Ruminococcus2	Appendicular Lean Mass	(0.916,1.028)	0.356	(0.938,0.994)	0.017	(0.921,1.009)	0.163	(0.929,1.001)	0.107	6.086	0.413626	0.000416465	0.00251235	0.874834
order.Bacteroidales	Appendicular Lean Mass	(0.994,1.202)	0.14	(1.000,1.090)	0.05	(0.990,1.155)	0.149	(0.992,1.150)	0.143	6.18947	0.288217	-0.00367433	0.00342406	0.343655
phylum.Firmicutes	Appendicular Lean Mass	(0.839,1.132)	0.745	(0.987,1.060)	0.22	(0.977,1.080)	0.328	(0.966,1.079)	0.493	10.4926	0.162332	0.00366733	0.00452593	0.448708
phylum.Lentisphaerae	Appendicular Lean Mass	(0.935,1.059)	0.891	(0.953,0.993)	0.008	(0.939,1.001)	0.113	(0.935,1.005)	0.152	6.19667	0.287549	-0.0018154	0.004326	0.696301
family.Streptococcaceae	Grip Strength	(0.823,1.736)	0.386	(0.997,1.287)	0.055	(0.981,1.514)	0.118	(0.985,1.472）	0.112	6.97263	0.431735	-0.00616059	0.014256	0.680739
genus.Intestinibacter	Grip Strength	(0.747,1.399)	0.897	(1.036,1.309)	0.01	(0.974,1.412)	0.144	(0.989,1.396)	0.117	6.05041	0.417567	0.00997432	0.0144008	0.519393
genus.Paraprevotella	Grip Strength	(0.792,1.137)	0.588	(0.873,1.013)	0.104	(0.821,1.039)	0.223	(0.842,1.034）	0.221	5.55187	0.697287	-0.00223954	0.0110774	0.845533
genus.RuminococcaceaeUCG009	Grip Strength	(0.650,1.782)	0.789	(0.965,1.163)	0.224	(0.927,1.202)	0.45	(0.927,1.203）	0.451	1.6473	0.895471	0.000698804	0.0228898	0.977108
genus.Sutterella	Grip Strength	(0.832,1.768)	0.422	(0.719,0.980)	0.027	(0.596,0.990)	0.134	(0.595,1.001）	0.146	4.73383	0.192358	-0.0276035	0.0142106	0.191565

## Sheet: Table S5
Table S5. Sensitivity analyses of MR analyses between gut microbiota-derived metabolites and sarcopenia
Exposure	Outcome	MR Egger		Weighted median		Simple mode		Weighted mode		Q	P	Intercept	SE	P
		OR (95%CI)	P	OR (95%CI)	P	OR (95%CI)	P	OR (95%CI)	P
creatine	Walking pace	(0.757,0.969)	0.132	(0.894,0.984)	0.009	(0.881,1.011)	0.198	(0.892,0.985)	0.082	3.34241	0.341783	0.00376743	0.00210956	0.216037
benzoate	Walking pace	(0.849,1.831)	0.273	(0.964,1.172)	0.036	(0.842,1.250)	0.198	(0.852,1.227)	0.075	43.3287	0.00429838	-0.00129916	0.00194763	0.512007
carnitine	Walking pace	(0.883,1.261)	0.557	(0.881,1.042)	0.315	(0.658,1.088)	0.195	(0.837,1.057)	0.303	227.844	2.73799e-09	-0.000734527	0.000472953	0.123155
malate	Walking pace	(0.600,1.719)	0.955	(0.897,1.069)	0.64	(0.848,1.170)	0.963	(0.865,1.177)	0.913	9.14102	0.42436	-0.00118952	0.00381652	0.763254
mannitol	Walking pace	(0.945,1.036)	0.672	(0.959,1.005)	0.129	(0.961,1.027)	0.711	(0.961,1.020)	0.551	2.95448	0.707004	-0.000590706	0.0017011	0.745905
trans-4-hydroxyproline	Walking pace	NA	NA	NA	NA	NA	NA	NA	NA	0.138561	0.709716	NA	NA	NA
acetylcarnitine	Appendicular Lean Mass	NA	NA	NA	NA	NA	NA	NA	NA	25.8013	3.7844e-07	NA	NA	NA
creatine	Appendicular Lean Mass	(0.474,4.012)	0.616	(0.850,1.231)	0.809	(0.784,1.408)	0.764	(0.920,1.163)	0.612	66.0657	2.96739e-14	-0.000238131	0.0184233	0.990861
glycine	Appendicular Lean Mass	(1.204,1.788)	0.003	(1.250,1.397)	0	(1.055,1.490)	0.026	(1.266,1.407)	0	144.562	1.91893e-25	-0.00643765	0.00280812	0.0448219
ketoleucine	Appendicular Lean Mass	NA	NA	NA	NA	NA	NA	NA	NA	0.32146	0.570732	NA	NA	NA
lysine	Appendicular Lean Mass	(0.100,1.914)	0.294	(0.511,0.891)	0.006	(0.399,1.282)	0.281	(0.371,1.041)	0.094	53.9875	6.07855e-07	0.00426727	0.00721434	0.565163
proline	Appendicular Lean Mass	NA	NA	NA	NA	NA	NA	NA	NA	0.40402	0.52502	NA	NA	NA
4-hydroxyhippurate	Appendicular Lean Mass	(0.812,1.125)	0.615	(0.981,1.104)	0.183	(0.942,1.123)	0.555	(0.948,1.116)	0.534	5.39414	0.369693	0.00497548	0.00352223	0.230641
betaine	Appendicular Lean Mass	(0.220,0.975)	0.065	(0.626,0.860)	0	(0.488,0.820)	0.004	(0.530,0.946)	0.036	172.196	6.60049e-30	0.00771526	0.00589911	0.215419
deoxycholate	Appendicular Lean Mass	(0.894,1.680)	0.275	(0.878,1.000)	0.05	(0.824,1.016)	0.158	(0.863,1.051)	0.376	4.83712	0.436081	-0.0105632	0.00607908	0.157274
glycodeoxycholate	Appendicular Lean Mass	(0.910,1.218)	0.562	(0.940,0.997)	0.032	(0.929,1.008)	0.217	(0.933,1.004)	0.182	1.16799	0.760692	-0.00761873	0.00722266	0.402115
hippurate	Appendicular Lean Mass	(0.852,1.109)	0.694	(0.879,1.024)	0.176	(0.853,1.064)	0.431	(0.881,1.026)	0.252	8.18751	0.1462	-0.00211623	0.00247748	0.441141
hyodeoxycholate	Appendicular Lean Mass	(0.984,1.071)	0.255	(0.981,1.044)	0.442	(1.044,1.118)	0.063	(0.964,1.044)	0.886	9.02113	0.435326	-0.000383694	0.00181497	0.837857
phenylacetylglutamine	Appendicular Lean Mass	(0.912,1.091)	0.998	(0.894,1.033)	0.961	(0.754,0.982)	0.86	(0.907,1.061)	0.981	8.6388	0.279639	-0.00239449	0.00146006	0.152118
stachydrine	Appendicular Lean Mass	NA	NA	NA	NA	NA	NA	NA	NA	NA	NA	NA	NA	NA
betaine	Grip Strength	(1.208,20.415)	0.156	(1.530,4.234)	0	(1.240,5.307)	0.085	(1.370,5.170）	0.063	1.77389	0.620634	-0.0144551	0.0143276	0.419238
glycine	Grip Strength	(0.509,0.849)	0.009	(0.583,0.857)	0	(0.659,1.966)	0.651	(0.572,0.869)	0.007	8.89023	0.632024	0.0050997	0.00357766	0.184491
hippurate	Grip Strength	(1.032,2.213)	0.124	(0.914,1.566)	0.191	(0.770,1.759)	0.512	(0.809,1.654）	0.471	2.25673	0.688657	-0.00832421	0.00776349	0.362202
p-cresol sulfate	Grip Strength	(0.954,1.555)	0.189	(0.949,1.400)	0.152	(0.900,1.498)	0.303	(0.932,1.427）	0.246	1.06398	0.957242	-0.00383309	0.00861019	0.67922
pyruvate	Grip Strength	(0.923,3.168)	0.127	(0.980,1.759)	0.068	(0.788,2.045)	0.352	(1.009,2.224）	0.076	2.47891	0.981445	-0.00747196	0.00799471	0.377335

## Sheet: Table S6
Table S6. Description of single trait LDSC test results of gut microbiota-derived metabolites traits
Trait	h2	Lambda GC	Mean Chi2	Intercept
4-hydroxyhippurate	0.0407	0.9986	0.9961	0.9899
acetylcarnitine	-0.207	0.9751	0.9869	1.0187
betaine	-0.1563	0.9721	0.9796	1.0035
carnitine	1.0723	1.105	1.1925	1.0336
creatine	0.0701	0.9032	0.9067	0.8958
deoxycholate	0.029	1.0046	1.0085	1.0039
glycine	0.332	1.0466	1.0622	1.0135
glycodeoxycholate	0.0193	0.9839	0.9876	0.9846
hyodeoxycholate	-0.0056	1.0046	1.0049	1.0058
lysine	-0.2018	0.9809	0.9935	1.0245
malate	0.04	1.0135	1.0287	1.0226
mannitol	0.0419	1.0046	1.0038	0.9974
p-cresol sulfate	0.0865	1.0255	1.0267	1.0132
phenylacetylglutamine	0.0526	1.0165	1.0223	1.0141
proline	0.4301	1.0588	1.0831	1.0187
pyruvate	0.1363	1.0165	1.0188	0.9982
stachydrine	-0.0178	0.9927	0.9989	1.0017
trans-4-hydroxyproline	-0.0767	0.9259	0.9268	0.9386

## Sheet: Table S7
Table S7. Description of single trait LDSC test results of sarcopenia-related traits
Trait	h2	Lambda GC	Mean Chi2	Intercept
Walking pace	0.7019	1.0685	1.4667	1.0165
Appendicular Lean Mass	0.1821	1.0503	4.6575	1.0357
Grip strength	0.3324	1.0619	1.2089	0.9868
